# Supplementary material for: Novel Design and Application of High-NA Fiber Imaging Bundles for In Vivo Brain Imaging with Two-Photon Scanning Fluorescence Microscopy
Source: ACS Appl Mater Interfaces. 2023 Mar 7;15(10):12831–41. doi: 10.1021/acsami.2c22985 (PMC10020965; doi:10.1021/acsami.2c22985)
Supplement: Supplementary file 1 — am2c22985_si_001.xlsx [file am2c22985_si_001.xlsx]

## Sheet: traces_sleep05hz
Core#	Column1	Column2	Column3	Column4	Column5	Column6	Column7	Column8	Column9	Column10	Column11	Column12	Column13	Column14	Column15	Column16	Column17	Column18	Column19	Column20	Column21	Column22	Column23	Column24	Column25	Column26	Column27	Column28	Column29	Column30	Column31	Column32	Column33	Column34	Column35	Column36	Column37	Column38	Column39	Column40	Column41	Column42	Column43	Column44	Column45	Column46	Column47	Column48	Column49
1	28473.5	28128.7	29383.5	28798.4	29098.7	29396.4	29799.8	29236.1	29619.3	29237.6	29563.4	28649.6	28760.7	28948.7	29064.5	29136.3	29998.7	29246.3	29045.9	29700.2	29391.4	29515.2	29391.8	29501.5	29690.3	27984.2	29252.9	28541.8	29288.7	29235.8	29217.8	29817.9	28702.3	29151.7	29491.8	29593	29083.9	30329.9	28395.1	30130.7	29625.6	29362.2	28879.9	29336	29216.3	28944.5	29277.7	28776.6	29430.8
2	23935.1	24541.8	24346.8	24354.8	24211.2	24488	24066.7	24136.5	24014.4	24406.5	24577.9	24110.3	24075.7	24731	25412.6	25765.2	25144.1	25299.7	24832.9	24202.6	24840.4	25379.1	25127.8	25022	25327.3	24974.3	25992.3	25923.9	24986.6	25205	25574.4	26030	25981.8	24534	26128	25329.5	25225.1	25515.7	24698	25794.1	26079.1	26409.2	25493	25797	25798.1	25473.3	25090.8	25557.3	26898.2
3	29801.3	29265.6	30711.1	28946.3	29492.6	29380.6	28853.1	28787.7	29283.6	29174.1	28562.5	28743.5	28726.4	28708.8	28767	30577	30139.9	29008.6	28543.7	28984.6	29133.3	29213	28788.7	28664.3	29644.9	28200.6	28548.4	28353.1	28559.4	26954.5	28585	28307.9	27628.1	27945.5	27885.1	28381.8	27806.6	28620.3	27679.8	28609.5	27407.1	28444.8	28082.6	28678.3	27606.9	27617.9	27472.7	27428.9	27720.5
4	36245.3	36614.2	36062	35056.6	34697	34115.8	34877.6	34027	34145.6	33776.1	33853.9	33413.9	33446.1	33624.3	32681.3	33185.3	33821.2	33507.9	34300.6	34367.6	33199.1	32945.5	33809.8	33894.6	33896.9	33222.1	32897.3	33234.6	33735.5	33411.1	32683.9	33498.1	33231.2	32695.9	32859.2	32273.7	32339.1	32279.8	32453.3	32472.2	33212.5	32653.4	33182.8	32427.7	31796.6	32317.9	32075.3	31822.5	32173.8
5	26809.2	26732.8	28098.1	26709	26854.9	27746	27541.9	26921.9	26145.9	26472.9	26753.4	25734	25855.9	26340.2	27086.6	27703.6	26682.8	26881.9	26700.2	26484	26191.9	26138	27048.3	26033.5	27249.2	26624.6	26875.6	26026.4	26183.9	26290.1	25053.4	27301.4	26569.3	26542.6	25646.6	26116.5	26027.1	26453.3	25254	26179.7	26428.4	25438.3	26348.8	26569.1	26126.8	25874.2	25931.9	26387.8	25758.1
6	28670.1	29567.7	33671.2	30550.6	29475.3	29791.8	28880.5	27985	27757.3	27794.1	26501.5	26058.3	26008.5	26014.1	27248	27570.9	26526.7	27294.6	26547.7	26243.4	25759.1	26471.6	26172.5	26189.7	26401.9	26194	25431.8	25441.5	25637.5	25431.4	25291.1	24779.8	25391.5	25243	24680.3	25470.7	24777.1	25351.1	24405.6	24523.3	24978.2	25371.4	25429.7	24998.3	24800.5	24681.8	23987.8	24039.7	24245
7	21234.3	21134.7	21920.9	21324.6	21424	22539.9	22841.5	21699.6	22027.4	21269.4	21566.8	22372.8	21618.9	21233.2	22370	22920	22556.3	23080	21639.9	22083.5	22756.7	22711.7	21139.2	22898.8	22396.5	20900.2	23203.9	22618	21947.5	22460.6	22364.4	22493.4	22297.9	22581.4	22882.4	22215.2	23228.1	21937.9	21350.8	22327.8	23118.1	22037.8	22169.6	21946.3	21885.3	22079.2	22113.7	22289.1	22148
8	31499.2	32694.1	31325.6	30071.2	31314.9	30721.3	29873.4	30055.5	30296.4	29617.9	29656.9	29258.6	28680.5	29946	29130.4	29155.7	29693.9	29461.2	28447.6	28625.3	28850.9	28803.3	28082	27917.6	28038.8	27793.2	28228.4	28342.3	28214.6	28443.8	28685	28637.7	29075.9	29187.5	27959.9	27156.2	27879	27973.6	27501.6	27517.7	26941.6	27290.4	26584.2	27233	27494.3	27100.1	27118.8	27203.2	26212.4
9	26357.1	25979.9	26812.6	25874	26595.4	27114.1	26055.2	24871.9	24437	25101	24063.1	24351.5	24512.4	25008.3	24127	24051.9	23692.2	22418.6	22477.5	22801	22155.7	21781.3	22042.1	21490.4	22160.6	21900.8	21700	20691.1	22783.6	22333.7	21162.8	21221.1	21304.6	21671.8	21785.2	22427.5	22948.6	22202.6	21118.5	21549.4	21991.6	22123.2	21319.6	21782.9	22404.9	22182.8	21979.3	21871.2	21493.2
10	21320.2	21384.6	21066.4	20548.1	21013.9	20836.6	21682.6	21687.4	20891.8	21113.2	22580.7	22013.8	21221	22766.2	22140.8	22329.2	22494.4	21797.3	22501.5	21756.8	22467.7	22529.3	22823.1	22225.3	23188.7	21763.4	23380.6	22570.5	22660	23395.6	22393	22672	23105.2	22841.3	22529.1	23085.1	23251.5	22539	22198.9	23178.2	22416.1	22389.4	22497	22615.2	22344.2	21876.3	22100.1	23116.8	23330.7
11	12946.6	12219.2	14172.8	13297.7	11929.3	12033.9	12447.7	12072.3	11690.4	11438.3	12098.8	10307	10913.5	11663.5	11029.7	12547.2	11372.7	11794.5	11630.7	12033.9	27312.2	35107.9	33369.5	32889	34622.7	32230.8	33141.1	32757	32740	33635.3	34623.5	33881.3	33382.1	31832	32045.8	31945.1	31681.6	31444.5	31039.9	30956.2	31686.1	31916.4	31403	31063	30214.9	29691.8	29648.3	29621.5	29772.3
12	44050	43110	43619	43022.3	43604.8	42880.5	43459.5	43803.9	43159.5	43119.5	43256.9	43885.2	42863.9	43595.9	43469.8	43544	43122.9	43544.9	43280.6	43168.6	43702.5	43062.4	43053.1	43491.5	43623.8	43701	44112.1	43617.7	44118.5	42781	43310.9	43193.3	43140.8	43267.9	43618	43386.3	43327.4	42545.3	43051.4	43374.3	43048	43334	43525.6	42938.6	43670.5	43052.1	43312.6	42787.7	43057.8
13	10826.2	10924.2	12613.8	10629.8	10719.7	11673.8	10800.7	11389.3	11044.2	11499.2	10940.3	10565.2	9327	10927.3	10679.6	11379.9	11840.2	10937.7	10524.4	10521.6	10286.6	10429	10538.7	10620	20916.9	30746.6	30055.3	29203	28481	28304.6	27348.6	28035.7	26928.1	27389	26733.7	26683.5	26475.5	26084.5	25472.9	25448.5	25596.9	26022.3	25265.2	25849.2	25251.1	24786.9	24593.3	24596.6	23979.9
14	16151.5	15729.1	16332.5	15522.7	15512.8	15854.6	15709.9	16432.5	16042.4	15356.7	15923.5	16054.8	15468.6	15321	16443.8	16231	15692.5	15671	16386.4	15996.5	15348.1	17026.6	15606.3	15620.6	16396.3	16327.4	16678.6	16085	15610.7	15372.3	15849.1	16430.1	16271.8	16358.1	15659.9	16134.1	15820.9	16408.8	15898.7	16146.4	15865.6	16426.7	16633.1	16558.9	16512.1	15387.6	15852.3	15963	15775.2
15	13410.7	13437.2	13782.1	13218.5	14232	13016.3	13600.7	13476.1	13735.9	13728.2	14635.3	14074.5	13411.7	13637.7	14211.4	14545.4	15150.8	14223.3	13708.4	14039.2	14079.3	14574.1	14182	13741.8	14367.5	14423.7	14298.5	13815.1	15082.2	14105.9	15316.8	14839.7	14197.7	15026.5	14313.4	14743.7	15370.2	14344.3	14564.7	14299.6	13747.9	14661.6	14571	14442.4	13785.7	14106.2	13637.7	13998.2	14297.8
16	5692.1	7103.41	6380.96	6157.73	6046.67	6109.62	6040.57	5551.38	6197.57	5731.56	5416.4	6116.67	5628.98	5576.41	6245.89	6543.74	5869.96	6265.01	5927.59	6051.19	6209.02	6001.67	5569.25	5941.31	6206.96	5392.2	6139.62	5317.81	6252.41	5530.41	5667.1	5652.4	5559.72	5356.86	5601.49	5275.67	5673.37	5916.68	5448.75	5361.07	5493.15	5710.9	5522.17	5718.37	5467.16	5399.84	5251.19	5610.4	4925.67
17	6891.14	6803.37	7269.57	6192.95	6790.94	6078.98	6343.26	6686.79	6476.01	6463.65	6266.64	6272.75	6340.98	5926.57	6719.17	6584.6	7101.56	6682.98	6770.33	6279.32	6752.98	7193.09	6057	6371.72	7097.59	6011.02	6710.64	6694	6441.17	6044.23	6692	6964.7	7101.15	6454.98	6680.15	5916	5871.77	6193.93	6281.33	5857.21	6077.67	6396.32	5951.94	6934.07	5899.74	5810.79	5818.12	6238.2	6484.98
18	31714.8	32951.1	33985.3	33267	31666.7	32035	33065.2	31815.2	32464.4	34098	33211.2	32794.6	32358.5	34535.1	34878	34787.1	33192.9	34486.1	34309.6	34262.4	34910	34636	34903.3	34951.8	33826.6	33355.1	35166.9	34347	34336.7	34279.4	34615.7	34709.9	35686.6	34704	35816.6	34485.8	35185	35625.8	34610.7	34361.6	35842.6	35538.7	35741.3	35632.8	37129.7	36600.8	35570.7	35532	36401.3
19	6495.15	6994.07	7775.27	6620.99	6759.79	6920.35	6734.94	7886.88	6641.51	6596.68	7579.89	7351.22	7000.7	8198.32	7272.86	7475.96	7354.67	7255.7	6992.88	7028.58	7230.26	7172.35	7132.73	7574.75	8220.6	7506.21	7616.89	6940.44	6930.32	7106.72	7945.26	7156.72	7619.49	7565.86	8053.93	6769.67	7133.67	8170.51	6849.31	8239.9	7790.54	7275.09	7900.28	6936.22	8147.4	8373.48	8109.63	7905.36	7247.21
20	23234.4	25158.9	28431.1	28890.6	30380.4	33318.2	38422.7	38870.6	38336.2	37792.4	38402.4	37883.1	38098.6	40554.8	43289.3	44203.7	45438.5	44473	43345.2	43368.2	41846.7	42775.2	39983.4	38120.4	36972.9	36473.7	36328.1	35497.8	36259.9	34505.2	32921.3	31805.6	32474.3	31293.2	32806.8	35629.1	32251.2	30930.8	28660.8	29800.4	29155.3	30258.6	29917.9	28756	28746.2	28001.3	27570.7	27945.4	27898.2
21	28308	29017.2	31000.9	33502.1	31766.4	31913.2	35288.3	35201.5	33410.3	32322.7	30866	28446.2	27643.9	29647.5	29689.5	28195.2	28341.2	28380.1	26256	25225.7	25273.9	25116.4	23218.4	24302.7	24168.1	23776.4	22575.8	21639.3	19208.2	19165.6	19437.5	19788.5	19313.5	17890.7	17142.7	16073.6	16480	15794.1	15183.6	15130.3	15032.7	15483	16196.3	14583.8	14489.7	15055.8	15344.7	14843.1	15042.8
22	15346.3	16822	18149.8	16575.2	18002.1	18824	18464.5	17824.1	17208.1	17196.4	17684.3	17089.5	17298.5	17593.4	17819	18056.5	16555.6	17013.5	16255.6	15815.8	16403.9	15391.5	14882.1	14338.9	13120.1	13043.9	13766.3	12551.4	12743	11174.7	10229.7	9927.69	9544.65	8833.12	8703.48	8324.32	8982.69	8006.14	8244.52	8926.46	8644.02	7631.36	9184.95	8538.02	8744.91	8146.83	7465.65	7789.58	7813.12
23	6347.69	5673.17	6377.23	6327.72	5682.33	5962.68	6175.67	5880.7	5527.56	5498.3	5913.07	5691.95	5466.42	6555.56	5818.65	6332.69	6388.96	6170.67	6072.26	6162.59	6369.16	6276.54	6119.21	6376.79	6492.01	5808.43	6635.74	5690.4	6718.83	5829.21	5706.36	5890.41	6863.22	6122.67	6294.73	6109.28	6265.7	7321.88	5929.41	6292.72	6429.05	6004.77	5868.89	7019.23	6541.89	5978.89	5693.58	5550.51	6305.63
24	5506.89	6544.11	6288.27	5943.74	6013.53	6504.04	6147.46	6237.16	5797.51	5947.33	6722.47	6095.62	5611.86	5692.02	6302.28	5962.7	6386.67	5843.05	5769.56	6650.91	5878.85	6184.37	6465.63	6747.94	6817.72	5781.95	6902.63	6142.36	6523.51	5894	6204.05	6429.16	6883.22	5905.26	6533.64	5783.07	6342.57	5827.06	6248.32	6157.98	6534.91	6032.6	6458.17	6180.42	6456.43	6749.81	5679.83	6202.49	6037.78
25	18565.2	17108.5	18825.4	17762.6	17661.8	17813.8	18157.5	17858	17960.6	16581.2	17000.3	16311.5	15336.5	16209.5	16364.4	17176.9	17370.8	16322.8	15828.9	16381	16246.8	16856.7	15679.1	14699.3	16504	15290.8	16050.2	14470.3	14731.9	14718.3	14270.8	16670.8	14857.2	16025	14791.2	15283.7	13861.5	15514.3	14249.4	14798.4	14237.3	14709.7	14179.2	14958.1	14943	13814.9	14166.1	13936.8	14199.5
26	4489.3	5084.22	5333.42	5856.89	5362.07	5157.2	5060.33	5840.14	5476.36	4770.51	5228.17	5366.48	5227.75	5281.6	5437.35	5470.86	4802.68	5265.27	5917.91	5452.17	5385.62	5002.75	5349.74	5064.84	5576.68	5738.4	5621.57	5288.8	5563.88	5251.86	5329.75	5914.36	5662.64	5334.14	5021.48	5087.8	5493.48	5930.47	4961.12	5740.35	5401.49	4713.91	5716.88	5721.41	5013.83	5206.88	5307.59	5892.75	5071.63
27	6672.19	6787.58	7049.7	7256.85	7263.84	7002.43	6977.99	6059	6892.62	7054.22	7305.51	6410.15	6909.25	7361.19	6739.22	7269.3	6941.57	6926.06	7053.11	7275.6	6737.86	7384.77	6654.51	7326.27	7128.77	6604.63	7379.62	6656.04	7031.28	6888.89	6516.32	6903.63	7391.77	6092.06	6410.33	5810.12	6298.6	6820.47	6222.38	6760.72	5553.12	6248.04	6947.04	6401.53	6909.78	6064.98	5886.69	6086.36	5987.73
28	6632.67	6166.41	6457.26	6157.83	6890.53	6632.14	6395.79	5961.69	6851.16	6351.1	6535.59	6167.77	5705.14	6375.12	6126.14	7120.9	6368.35	7753.48	6729.4	6369.23	7477.37	7000.36	6881.9	7368.75	6806.09	6263.58	6972.43	6899.57	7298.73	6489.93	6856.14	7618.37	6776.19	6697.01	7005.69	7070.51	6796.44	6991.51	6445.51	6844.78	6492.73	6386.57	6879.48	6777.22	6959.37	6477.07	6698.64	6522.2	6805.07
29	5490.6	5459.81	5978.49	5327.79	5295.21	5329.56	5564.9	5133.31	5844.83	5398	5326.99	5544.81	4747.14	5619.01	5167.27	6374.58	5541.01	5529.21	5578.73	5477.49	6048.83	6030.86	5647.8	6452.73	5326.26	5448.32	5691.17	5275.32	6037.04	5559.88	5915.91	6126.16	6150.77	5775.88	5325.85	5637.96	5148.31	6380.44	5429.81	6133.38	5593.89	5905.53	5636.25	6706.32	5788.64	5734.93	5552.16	5332.86	5662.32
30	10588.3	10580.2	11462	10668.5	10204.1	10438	9736.49	10029.4	9394.7	10138	10063.9	9693.86	9829.95	9591.68	9740.31	10048.1	10768.2	9939.25	10183.1	9219.99	10055	9423.46	9227.21	9783.53	10153.2	9583.6	9636.35	10089.7	9316.38	9446.4	8759.57	9497.07	9106.57	8576.15	8827.58	9295.04	9311.6	8754.38	8590.47	9568.63	8754.36	9011.47	9011.74	8590.77	8683.26	8971.79	7706.8	8844.85	8290.11
31	5745.1	6158.54	7133.99	5808.41	6577.49	7416.75	6683.28	7234.78	6258.1	7476.68	6460.72	6657.93	5951.86	7226.6	6891.17	7950.06	7142.95	7506.4	6156.22	6917.59	6534.14	6865.48	6604.38	7075.2	7360.3	6695.49	6504.62	6974.28	7266.6	6991.54	6171.33	6270.36	6733.06	6681.72	6475.02	6493.44	6374.64	6597.05	6053.25	6575.96	6624.85	6691.74	6444.38	6617.59	7303.01	7083.04	6512.3	6326.77	6412.42
32	6369.98	5977.41	6645.16	6378.2	5988.38	6134.77	6588.23	5906.69	5951.54	5926.88	6215.02	6437.94	5684.53	6507.42	6121.77	6589.01	6483.25	6407.62	5737.3	6303.1	6179.95	6426.01	6262.1	5611.51	5928.9	5709.73	6524.96	5782.42	6151.56	5109.69	6411.83	6458.11	7281.89	6806.7	5280.27	5945.28	6029.65	6080.31	5755.78	6213.7	5985.93	6015	6355.7	6335.06	5118.32	5602.85	5991.57	5347.27	6129.12
33	8618.77	9493.22	8894.44	9054.99	8568.8	8743.68	8908.12	8475.2	8861.52	9127.75	8330.19	8394.49	8525.7	8350	8497.22	8594.67	8779.28	8889.46	8699.64	8218.43	8908.91	9095.36	9068.11	8560.09	8252.43	8298.62	8951.96	8086.21	7589.72	7631.98	7917.84	8077.42	8255.22	7850.78	8269.78	7791.57	7801.93	7941.69	7568.58	7072.41	7425.75	7738.31	6821.23	7585	6467.17	6561.9	7065.25	7090.6	6719.2
34	7332.98	7183.59	7592.28	6823.77	7115	7623.98	7553.31	7923.64	6548.42	7981.05	7565.59	7585.38	7202.17	7331.84	7146.41	7355.48	7502.3	7774.47	7348.99	7388.16	7383.72	7925.53	7325.11	6822.7	7740.33	6736.1	7084.64	7166.07	8591.33	7060.42	6812.36	6827.27	7927.88	6989.58	6796.86	7284.46	6756.41	7479.12	7108.05	6726.72	7030.78	7253.58	7373.19	7186.04	7925.47	7257.88	7215.9	6864.74	7383.52
35	9274.85	10169.3	9802.57	8790.02	9180.54	9200.36	10076	9262.75	8948.81	8642.41	9421.23	8132.59	8324.09	8633.21	8269.1	9249.1	8785.02	8574.96	8161.78	8947.19	8899.49	8659.85	8271.93	8522.36	9072.83	8838.25	7886.44	7986.63	7855.85	8390.79	8069.46	9167.43	9448.78	7839.02	8014.17	7493.43	7809.63	8619.58	7953.62	7790.44	8298.19	7895.21	8142.63	7994.04	7925.7	8077.43	7121.85	7569.78	7610.35
36	36391.8	39237	40312.6	38876.5	38172.8	38406.4	38253.1	37784.2	36790.6	37414.6	37313.4	35605.6	36269.8	36689	36256.1	37493.8	35401.2	36347.9	34809.3	33652.5	34027.8	34478.4	33980.6	33158.2	34202.5	31471.1	33032.4	30822.1	30528.6	30336.3	29635.3	31271.9	30936.1	29110.1	30571.7	28061.8	28422.3	29425	26533.8	27443.7	27510.1	25871.1	27255.9	27212.6	26199.5	25597.8	25305	24538.1	25468
37	6582.48	6424.99	6534.35	6876.27	7012.04	6411.9	7809.05	6883.88	6317.01	7002.47	7356.7	6611.57	6431.93	7153.01	6595.78	7379.93	7536.14	6814.93	7656.52	6878.64	7520.8	6709.68	6810.14	6946.81	7339.05	6677.84	7224.07	6711.27	6733	6630.48	7716.04	6746.41	6704.05	6557.4	6833.02	6620.48	7365.99	7139.35	6543.3	6589.78	6951.83	6633.48	7409.31	7040.12	6575.27	7480.05	5815.73	6625.86	6687.59
38	7162.14	7809.43	7900.12	7307.8	7543.78	7987.75	7724.11	7467.86	7400.05	7351.95	7516.05	7151.23	7167.63	7572.84	7187.49	7994.56	7676.67	8028.56	7118.15	7296.56	7551.8	7733.91	7010.89	7401	7682.09	7084.69	7144.33	7346.73	7670.57	6947.33	6614.89	7110.95	7278.09	7080.62	7261.94	6823.98	6194.54	7271.42	6355.14	6933.62	7533.99	7083.3	7093.63	7322.2	6903.99	6834.14	6160.17	6912.85	6794.78
39	4707.93	5191.07	5560.94	4814.63	4618.28	5115.07	5249.65	4520.51	4844.22	4992.17	5397.21	4782.22	4547	4957.81	5068.17	5175.6	5594.49	5755.57	5152.42	4930.31	5596.72	4958.47	4877.85	5774.74	5541.93	5130.72	4921.44	5554.54	5585.04	5132.28	5445.64	5440.9	5572.28	4790.63	5755.38	4907	5178.25	5662.02	5100.78	4988.27	5029.49	4613.37	4897.22	5618.14	5115.11	5012.01	4699.65	4790.38	4977.46
40	6590.67	6223.33	7672.47	6374.15	6882.63	6677.79	6909.68	6354.33	6573.88	6304.88	6084.72	6634.6	6576.47	6458.72	7282.65	7110.04	7630.99	7517.91	6929.52	6223.23	6995.93	6551.48	6859.21	6615.81	6649.98	6958.62	7497.09	8077.21	6985.16	6105.68	6274.77	6633.69	6371.77	6538.91	6347.4	6126.15	6712.84	6516.98	6743.02	6408.06	6350.84	6294.15	6550.46	6517.1	6020.98	6564.54	6421.83	5922.54	6676.01
41	10492.6	11066.7	11608.6	10403.9	10384.2	9742.42	11012.3	9718.36	10375.6	9096.95	9454.63	8753.09	9048.81	9886.62	9467.79	9957.41	9408.3	8721.38	8920.06	9078.8	9126.56	9142.95	8531.07	9235.57	9151.53	8951.6	9777.41	7952.52	8693.74	8650.85	8577.2	8478.32	8257.19	8717.2	8812.67	8247.22	8177.17	8698	7562.63	8849.01	7758.27	8164.88	8359.17	8806.56	7945.58	7969.8	7462.81	7935.11	8136.14
42	5190.62	5694.04	6015.84	5392.59	8069.44	6720.14	6714.27	7579.9	6199.11	5425.95	6394.96	6484.14	6466.36	6514.43	6731.23	6592.46	7359.88	7012.25	6153.54	6396.37	6944.51	6641.02	6925.16	6343.57	6649.09	6088.16	6535.98	5789.07	6401.07	6595.54	6806.23	6646.94	6161.96	6187.98	6218.11	6186.25	6000.75	6768.86	6575.06	5909.69	6330.06	6356.84	6295.09	6613.85	6693.15	6540.77	5940.49	6037.63	5996.67
43	4696.41	5999.12	5398.09	5358.43	5326.52	5147.31	5389.19	4203.64	4749.63	5191.23	5222.36	5161.7	4660.6	4951.21	5631.91	5064.46	5806.49	5161.26	5616.59	5339.33	5221.69	5766.75	4930.2	5570.99	5675.4	5570.94	5779.14	5704.98	5060.2	5169.26	5017.09	5341.51	6390.56	5217.38	5671.22	5414.38	5704.12	5419.52	5623.89	5471.94	5255.21	5041.48	5812.83	5552.11	5289.84	5323.05	4700.04	6079.86	4871.07
44	4670.38	5189.04	5379.17	5569.09	5015.96	4776.57	4695.94	5024.48	4694.7	4941.7	5268.9	5053.32	4977.05	4875.79	5658.72	6063.58	5797.09	5218.81	5625.23	5367.99	5708.7	6271.12	5475.3	5850.56	6246.2	5207.53	5354.62	5185.69	5089.16	5161.41	5390.17	5086.53	5306.25	4956.78	5881.85	4902.8	4890.67	4598.4	5049.48	5202.35	5197.22	5105.67	5169.51	5504.41	4797.73	5629.15	5289.62	5438.32	5411.26
45	6182.6	6465.49	6627.06	6017.74	5965.99	6528.04	6638.15	6424.98	6799.02	6503.6	7045.91	6892.27	6029.96	6430.25	7137.06	6865.48	6690.33	5789.53	6727.48	6811.36	6749.6	7134.11	6387.25	6700.77	7058.53	6442.16	6621.16	6209.05	6111.3	5635.58	6196.74	6605.05	6234.19	6810.46	6211.99	6169.33	6633.02	5939.21	6401.23	6303.3	6838.79	6106.98	6289.83	6614.35	5855.07	5845.46	5462.32	6764	6683.53
46	5512.63	5600.58	5690.77	5332.19	5691.78	5624.15	5750.65	5417.58	5579.19	5447.15	6325.21	5502.64	5571.94	5824.6	5823.28	6582.05	5722.04	6170.32	5836.23	5756.4	6120.17	5999.02	5828.44	5554.12	6548.22	5788.57	6225.88	5781.57	6019.38	5407.3	5499.7	6434.65	6061.52	5996.35	5605.72	5493.2	5518.73	5455.74	5186.52	5209.48	5378.07	5874.21	6116.26	5656.73	5584.15	6077.06	5421.23	5366.27	5776.07
47	5395.88	5259.48	5884.88	5758.3	5543.83	6635.77	5948.59	5481.62	5112.81	5513.33	5445.91	5847.74	5641.28	5506.47	5915.86	5768.14	6060.53	5357.98	5771.65	6589.42	6584.31	6452.51	6172.1	6048.41	6276.17	5654.3	5609.88	5564.84	5746.58	5401.79	5213.01	6067.04	6439.59	5608.91	6133.09	5866.81	5630.11	5657.15	6007.95	5580.91	5715.94	5527.91	5131.4	5836.36	5541.68	5430.81	5124.42	5670.56	5462.51
48	10375.2	10209.9	10786.2	9061.53	9620.74	9772.25	10565.8	9269.57	10392.6	9338.01	10178.5	8960.63	9542.54	9748.23	10015.3	9835.98	9230.25	8554.77	9326.19	9067.07	8834.21	9956.44	8961.86	9731.35	9472.89	8981.64	8944.21	8593.99	9347.2	8806.62	8409	9143.17	8802.65	8609.2	9186.11	8486.17	8558	8498.86	8353.51	8520.54	8348.48	8388.64	8937.57	7984.88	8785.86	8588.4	8041.79	8857.11	8159.81
49	5853.51	4925.8	5801.93	5482.68	5989.52	5675.2	5869.54	5668.9	5352.9	5486.56	5027.81	5540.8	4979.75	5576.15	5916.65	5945.73	5804.83	6184.4	5829.73	5524.22	6077.01	6503.72	5527.12	5940.41	5831.7	5590.88	5994.85	5446.49	6110.35	5886.23	5675.69	5863.41	6098.44	5832.58	5984.6	5455.2	5050.68	6599.6	5003.65	6060.17	5417.73	5525.99	6170.59	5457.77	5236.7	5517.64	5530.67	5818.75	5695.01
50	5835.22	5190.42	5315.59	5326.72	5454.22	5413.11	5308.15	5830.57	5854.56	5253.94	5813.67	5856.74	5253.84	5798.44	5536.12	6122.07	5658.62	5726.6	5504.27	5713.79	6154.78	5678.49	6264.12	5864.32	6226.02	5817.38	5489.11	5608.2	5554.32	5756.16	6062.2	5457.6	5268.68	5924.77	4904.53	5657.69	5123.68	5834.02	5406.23	5159.2	5534.84	5108.09	5493.56	5615.84	5280.94	5651.3	4829.06	5853.21	5767.75
51	9098.56	9066.74	9346.63	9360.59	8465.81	9326.68	9670.31	9033.11	8806.63	9100.51	9214.49	8682.9	7889.15	8711.33	9135.48	9222	9648	8643.26	9031.89	9121.23	8474	9002.8	8415.09	9527.3	8717.37	8466.2	8655.95	8524.6	8788.41	8530.44	8695.31	8643.91	8131.77	8375.67	7923.3	7791.41	8182.59	7916.48	7899.35	7021.12	7862.47	8251.12	8232.54	8242.99	7693.67	8083.12	7103.26	7305.94	7135.25
52	6411.93	5966.41	6703.37	5899.17	6374.1	6471.44	6827.98	7126.52	6184.27	6104.94	6127.15	6171.9	5972.25	6529.96	6928.28	6646.72	6805.12	6265.41	6717	6091.44	6466.52	6221.67	6232.57	6738.16	6385.25	6228.73	5987.2	6495.27	6234.21	6168.89	6708.7	6492	6467.81	6399.64	5828.78	6457.33	5716.49	6370.6	5869.11	6052.48	6288.98	6147.14	6374.07	5551.01	5874.02	6097.28	5897.54	5692.78	6466.65
53	4393.43	4701.85	4711.88	4315.21	4854.25	5243.26	4665.99	4802.27	4557.04	4633.46	5060.4	4329.98	4214.02	4414.67	5175.98	4855.84	5205.36	4902.02	5175.35	5111.4	4798.26	5282.01	4902.4	4686.3	4912.43	5273.4	5149.57	5070.43	4726.77	5405.52	5237.47	4939.06	5177.81	4559.31	5780.7	5050.48	5281.81	4811.73	4739.12	4768.42	5499.1	4605.36	5141.23	4454.49	4701.58	4635.54	4476.37	4982.02	5153.16
54	4159.15	4571.64	4437.07	4533.1	4779.78	4884.85	4390.02	4266.32	4290.33	4745.67	4727.33	4397.69	4367.54	5117.47	4719.62	5342.41	4924.37	4837.81	5110.33	4950.41	4932.58	5122.59	5465.64	5096.06	5500.32	4347.77	4689.72	4615.28	5215.43	5139.89	4701.94	4967.2	5033.83	5116.02	4887.09	5383.04	5058.69	5142.36	4644.15	5059.17	5254.81	4939.1	4818.99	5263.2	4957.93	5330.88	4944.33	4777.79	5489.42
55	6200.86	6758.78	6993.02	5657.44	6591.95	6984.15	6991.3	6786.46	6485.73	6221.2	6543.37	6574.17	6311.04	5967.85	6716.68	7047.23	7482.98	6768.88	6228.65	5838.62	6811.43	6685.98	6795.23	6327.53	6822.57	6422.17	6999.78	6000.57	6594.36	6665.54	5883.7	6905.19	6169.85	6401.74	6714.09	6530.54	6523.02	6445.09	6222.35	6688.36	6145.21	6068.23	6390.68	6370.7	6720.75	6505.16	5904.44	5900.11	5945.91
56	6443.3	7152.32	7304.74	6905.15	7475.07	7583.25	7433.7	6936.84	6991.67	6712.32	6632.28	7112.54	6297	6767.58	6862.4	7355.41	6940.3	7032.01	6852.83	7128.23	7363.37	6675.63	6886.59	6949.36	6915.9	6656.33	6531.2	7542.56	6388.31	6242.35	6502.72	7185.42	6489.12	6303.59	6573.09	6481.86	6251.56	6717.68	6387.11	6108.69	6399.43	6788.36	6263.94	7150.37	6289.14	5879.57	5879.81	5971.21	5604.04
57	5814.57	6430.07	6849.95	5678.07	6594.31	6656.25	7252.43	5509.38	5715.14	6287.06	6190.91	6417.19	5584.59	6040.56	5771.31	6323.21	5486.05	6673.62	6137.74	6267.68	6456.38	6830.33	5974.85	6892.48	6524.4	6193.28	6129.26	6670.77	6714.04	6239.1	5908.73	6322.9	5690.04	6181.67	5869	5800.12	6100.68	6324.72	5872.37	6382.91	6389.41	5978.27	5941.81	5747.91	6279.95	6385.73	5378.52	6491.52	5711.02
58	5185.19	5677.95	6498.06	5419.19	6111.95	5933.57	5607.02	5265.38	5967.44	5833.48	5885.47	5702.69	5881.19	5747.53	6258.48	6905.01	6050.02	6499.26	6059.06	5492.41	5566.7	5677.77	6153.25	5653.3	6564.94	5242.09	6083.21	5941.58	5710.23	6283.69	5853.42	6103.12	5449.57	5584.22	5240.31	5539.27	5308.41	6068.99	5264.7	6263.86	6129.37	6146.33	5619.96	6085.56	6439	6355.23	4934.85	6457.02	5798.8
59	6398.42	7027.32	6208.48	6257.75	6008.3	6256.84	6198.27	6424.23	6123.35	6717.42	6456.17	5680.31	6038.49	6176.22	6320.86	6643.68	6231.47	6018.53	6396.01	6214.49	6142.47	6917.6	6019.75	6707.64	6819.28	5832.62	6159.77	6407.62	6156.96	5981.33	5888.65	5620.75	5634.25	5906.52	6167.56	5618.23	5656.65	6216.93	5984.84	5597.41	6358.35	5567.41	5738.68	6346.65	5968.85	5902.88	5987.21	6533.47	5482.37
60	9624.41	10034.9	10212.1	9647.81	9987.37	9698.05	9962.11	9932.67	9627.58	9092.9	8722.88	9636.17	8540.36	9612.59	9678.72	10097.7	10477.8	9866.77	10008.6	9692.02	9707.51	10273.8	9092.91	9116.33	9985.42	8894.65	9436.63	8790.32	8959.89	9295.11	8759.31	9555.14	8876.36	8955.64	9161.1	9191.78	8721.6	8728.27	8126.28	8689.6	8501.84	7819.41	8330.62	8584.58	8961.05	8180.79	8140.72	8231.57	8357.68
61	4483.81	5335.84	5746.9	5346.28	4952.54	5514.86	5840.48	4913.35	5356.9	4789.04	4492.05	4864.38	4976.93	5308.94	5585.43	5743.7	5184.79	5254	4960.05	5102.19	5487.15	5792	5405.84	5964.47	5485.44	5371.84	5505.43	5344.83	5305.88	4926.4	5341.74	5891.86	5398.74	5217.83	5291.86	4874.33	5192.35	5888.54	5183.37	5606.7	5136.37	5523.06	4794.48	5315.85	5015.12	5351.64	4377.88	5237.31	6018.49
62	4645.05	5396.7	4965.88	4701.23	4800.27	4426.12	4934.4	4576.6	4687.26	4841.36	5491.89	5048.78	5043.28	5266.62	5567.35	5295.09	5456.96	5697.79	5299.88	5540.7	5949.59	5184.74	5575.89	5647.02	4869.63	4601.36	5397.99	4731.42	5202.59	5605.27	5104.57	5119.58	5508.06	5859.44	5288.43	5130.1	5403.79	5246.38	4843.83	5693.4	5580.25	4388.01	5012.1	5248.68	5515.7	5678.62	5246.8	4865.1	4668.12
63	4005.15	3863.59	3727.81	4296.07	3988.91	3851.73	3832.2	4128.6	3977.07	3906.69	4193.02	3350.51	3873.02	4460.52	4118.44	4757.21	4900.46	4626.58	4425.28	4139.53	4187.94	4441.43	4107.4	4709.83	4488	4434.15	4817.21	4296.53	4335.09	4285.84	4196.43	4308.49	4564.65	4121.07	5202.46	4424.37	4697.95	4562.98	4447.2	4829.16	4049.48	4585.72	4618.8	5177.05	5044.23	4229.94	4416.59	4700.84	4543
64	5466.94	5636.85	5625.51	5011.86	5202.75	5531.01	5304.12	5154.57	4928.84	4807.75	5014.85	4676.54	5020.07	5280.36	5719.38	5728.78	5274.99	5642.37	4909.99	5329.3	5493.15	5322.83	5725.88	5496.99	6035.12	4742.65	5707.93	5475.3	5727.16	4987.84	4885.04	5226.06	5200.77	6051.58	5139.23	5568.19	5577.72	5893.64	5101.73	5335.77	5206.72	5178.07	5304.11	5107.16	5476.74	4811.21	5398.22	5044.04	6021.07
65	4999.51	6330.11	5881.04	5476.51	4939.25	5437.83	4818.75	4854.99	5245.65	4890.58	5016.51	5012.73	5120.63	5000.27	5831.53	6298.14	6317.44	5127.64	5952.68	5149.33	6044.31	5469.26	5699.52	6004.21	5913.32	5132.47	5961.23	5467.21	5350.16	5321.33	5220.58	5466.84	5608.54	5531.19	6329.01	5753.81	5225.57	6122.35	5789.51	5757.98	5341.4	5399.47	5534.11	5437.8	5902.89	5472.33	5783.14	5491.84	6151.99
66	5694.75	5944.53	6409.38	6136.63	5673.48	6275.07	6444.75	5841.48	6645.94	5586.69	6126.52	5917.63	5650.32	5724.04	6121.98	6304.75	7033.53	6368.85	5735.7	6073.51	6704.04	6208.86	6310.93	5635.1	6575.17	6157.67	6908.88	5674.38	6097.73	5463.73	6569.9	5828.25	6620.89	5821.04	6139.07	5898.47	6309.38	6394.31	5829.49	6184.2	6188.41	5314.69	5871	5916.41	5880.26	5700.46	5786.51	5674.8	5652.7
67	4432.25	4848.25	5419.42	4711.69	4735.93	5105.14	5082.77	5699.14	5033.22	4884.43	4623.88	4701.4	5140.69	5224.95	5820	4992.94	5712.44	5268.78	4818.93	5499.52	5920.68	5147.05	5144.25	5538.16	5744.52	4460.31	4925.58	4701.3	4842.33	5327.22	4976.72	5292.8	5196.52	5301.75	5635.44	5222.11	5351.67	5721.14	4411.83	5222.7	5848.17	5739.09	4774.56	5169.01	5635.36	4933.06	4592.16	5210.47	5364.3
68	4216.93	3720.86	3862.38	4068.9	4180.25	3461.95	4047.16	3896.33	3933.52	3746.42	4253.91	3908.27	4290.41	4934.65	4108.79	4669.59	4637.58	4446.8	4301.27	4663.91	3743.98	5024.32	4472.8	4698.37	4669.21	4314.33	4599.65	4493.64	4642.52	4089.16	5153.7	4082.19	4531.7	4048.36	5083.21	4326.16	4775.26	4198.15	4701.27	4811.9	4171.73	5034.74	3995.86	4903.2	3867.12	4479.19	4741.38	4422.51	4672.07
69	10103.1	10222.4	10193.1	9103.56	10446.9	9668.79	9312.21	10327	9761.06	8953.59	9169.96	9186.83	9164.9	8946.77	9770.98	9871.52	10013.9	9430.17	9367.27	9924.94	9280.57	8960.85	9577.62	8656.23	9854.31	8861.91	9251.01	8917.68	8734.06	9093.46	9053.54	10076.4	9346.93	8932.54	9369.12	8871.89	9161.44	9214.1	8481.95	8453.63	9517.62	8654.65	8940.65	8945.8	8844.59	9633.06	8791.78	9429.79	9377.02
70	4996.63	5748.59	5375.35	5574.95	5185.54	6082.58	5316.63	5716.69	5156.65	5767.17	6068.4	5573.84	5572.49	5352.56	5414.41	6362.42	6025.49	5770.25	6179.77	5699.4	5983.78	5891.16	6048.3	5882.43	5728.02	5474.25	6387.28	5845.59	5328.23	5844.63	4958.84	5838.35	5948.19	6047.22	5531.79	5530.81	5209.72	5777.19	5472.59	5491.86	5405.49	4907.53	5875.79	5463.22	5520.16	5351.77	5678.01	5002.98	5248.56
71	5951.3	6833.99	6815.79	6203.84	6740.83	6298.64	6335.4	6140	6889.63	6372.9	6529.75	6407.32	6330.83	6379.35	6719.54	6964.78	7124.31	6280.94	7279.54	6935.74	6742.07	6831.02	6912.77	6946.06	7339.94	6832.72	6663.05	6745.89	6669.91	7032.19	6500.4	7028.79	6283.32	6453.59	6357.4	7038.51	6571.74	7093.15	6568.65	6874	6771.17	7188.11	7200.37	7115.17	6531.68	7209.99	6169.46	6004.6	6380.9
72	8679.49	8888.69	9783.84	9058.42	8741.37	9647.54	8748.6	8795.28	8642.99	9096.52	8258.43	9112.26	7965.32	9092.85	8994.28	9514.38	9374.78	9050.38	8618.44	8521.44	8717.75	8702.88	8176.69	8268.93	8445.93	7496.53	8915.27	8088.3	8409.01	7821.43	7342.19	8171.62	7899.12	7476.46	7971.69	8838.83	7897.11	8177.02	8284.8	8320.09	8679.06	8356.78	8662.41	8003.26	8509.53	8105.11	7476.94	7723.58	8139.36
73	4986.37	5042.47	5963.07	5116.68	5529.77	5534.57	5594.22	5219.78	5436.22	5092.02	5275.16	5120.49	5578.83	5539.49	5130.06	5401.37	5360.74	5969.27	5685.12	5517.28	5810.27	6372.15	5661.56	5507.85	5880.35	5158.17	6224.54	5981.17	5347.78	5425.41	5153.77	5655.94	5362.85	5071.28	5335.69	5479.05	5607.15	5641.91	5531.85	4857.16	5402.88	4750.64	5397.74	5609.31	5951.06	5092.2	5476.99	4921.41	5277.43
74	11407.2	12249.6	12546.1	11226.1	11522.6	11143.8	11455.3	11453.5	11773.1	11084.5	10907.4	9023.41	9993.6	10244	10975.4	11155.6	10989	9660.05	9911.53	10043	11052.7	10612.6	10360.8	10486.5	10435.6	9991.48	9341.47	9937.35	9537.53	9695.09	9063.54	9551.54	10513.5	9402.37	9256.26	8985.81	9916.26	8758.36	8287.31	8358.68	9018.38	9006.7	8997.28	8664.49	9031.31	8622.17	8017.22	9065.84	8809.17
75	7245.75	7885.16	8165.65	7892.1	7508.8	7955.9	8240.06	7905.81	7910.93	6989.64	8297.72	7640.95	6779.02	7968.2	7381.07	8061.48	8589.42	8028.59	7726.06	8180.79	7905.04	8167.96	7675.37	7367.84	7514.31	7675.32	8454.6	7885.32	7751.46	7454.19	8096.88	8142.1	7838.01	7682.37	7910.84	7964.52	8164.14	8738.8	8415.84	8891.16	8500.1	8050.86	8340.52	9232.83	9064.12	9340.83	8773.43	9825.19	9036.01
76	5599.64	6361.85	6088.19	5667.42	5397.99	5738.28	6013.05	5936.01	5734.58	6153.7	5869.17	5686.58	5355.8	5954.7	5053.89	6031.8	5999.8	5584.28	6113.75	5585.65	5916.67	6059.41	5309.35	6054.46	6622.28	5692.3	6062.58	5547.6	5809.84	5798.9	5117.11	5744.8	5543.53	6240.31	5729.36	6418.57	5986.05	5367.72	5239.59	5403.2	6062.04	5853.96	6115.25	6234.46	6121.98	5910.32	5198.48	5872.4	5767.63
77	13780.6	14987	15341.9	14321.4	14401	14183.9	12970.6	13831.5	13224.6	14967.2	12999.2	12526	11785.1	13484.5	12787.2	13346.1	13314.3	13549.2	13309.2	13105.4	13159.4	12474.7	13071.6	12305.5	12921.7	12245.4	12023.4	12996	11097.5	12595.8	12004.1	12629.7	12322	12276	11818.6	11766.1	12316.4	12241.3	12001.3	10385.9	12060.4	11031.9	11343.5	11919.3	11377.6	11689.1	11255.2	11487.2	10883.4
78	10187.1	9457.75	10492.5	10194.5	8328.38	9280.41	8030.83	8377.79	8765.81	8243.06	9029.02	8513.48	8256.27	8871.36	8251.3	8406.35	8905.11	7933.42	7944.63	7511.42	8944.02	9123.06	7645.3	8395.95	8332.48	8405.64	8406.88	7700.26	7531.42	7894.6	7763.2	8894.63	7585.41	7469.62	7633.23	7159.4	7663.05	7813.4	7851.22	7281.09	7733.11	7619.36	7821.84	7889.06	7096.04	7716.73	7672.32	7926	7417.88
79	5369.19	5206.64	5819.8	5039.35	5755.52	5142.84	5502.27	5184.91	5312.33	5861.47	6272.42	5448.69	5644.28	5770.33	6126.31	5782.01	6202.47	5858.36	5314.56	5337.12	6511.96	6402.73	5845.78	6721.01	6121.17	5939.1	7239.36	6084.59	6297.47	6912.51	6733.93	6569.41	6672.16	6689.59	6741.62	6232.46	7026.6	7155.43	6502.89	6475.48	6470.89	6320.53	6068.15	7322.62	6524.36	6761.21	6225.22	5768.21	6666.11
80	4621.28	4681.99	4725.42	4370.9	4459.64	5069.9	5185.3	4594.1	4588.96	4452.58	4832.41	4951.94	4900.44	4648.01	5389.64	5120.85	5451.81	4895.96	4980.65	5182.15	5050.63	5690.17	4980.28	4964.23	5292.07	4682.35	5382.25	4753.14	4567.64	5095.93	5609.86	4611.04	4886.96	5048.93	5715.42	4494.4	5208.62	5736.36	4676.37	4664.72	5419.33	4876.9	5131.58	4869.17	4997.7	5428.02	4611.86	5640.15	5502.44
81	6609.27	6783.43	7505.6	6981.05	7269.09	6156.89	6996.25	6550.94	6915.79	6519.27	6830.74	6302.88	6062.14	6303.75	7005.89	7391.52	7385.38	6417.1	6305.65	7141.98	6786.75	7161.04	6808.75	6424.11	7296.65	6641.23	6234.54	6654.21	6905.49	6344.31	6870.27	7145.8	6919.69	6549.17	7239.4	6661.02	6377.99	6352.56	6282.31	6935.2	7052.2	6710.81	7420.42	5980.7	6874.85	6434.44	6429.79	6631.23	6927.81
82	6840.63	7330.79	7872.19	6995.46	6748.51	6732.96	7009.8	7274.98	7334.11	6971.7	7026.53	6400.01	7185.67	6410.14	7542.04	7689.73	7414.88	6456.33	6572.1	6863.32	6679.36	7440.35	6182.56	6764.48	6667.38	6206.36	6726.65	7073.99	6014.44	7486.91	6849.05	6822.43	6823.75	6454.65	6957.12	5886.2	6526.93	6397.95	5917.06	6703.56	6243.26	6902.16	6513.33	6498.42	6321.94	6634.99	5654.78	6432.91	6134.94
83	4313.56	4956.84	5210.86	3946.01	4347.05	4691.38	4431.99	4190.11	3898.33	4787.2	4519.57	4687.91	4660.01	4807.56	4316.3	5341.25	4389.36	4639.31	4585.04	4892.79	4917.05	4817.83	4828.62	5193.53	5026.65	4773.19	4291.14	4237.05	4919.51	5168.54	4022.63	5292.3	4628.94	4429.67	4689.98	3823.68	4614.14	4162.04	4393.47	5247.79	5214.51	4456.2	5087.02	5311.93	4883.7	4879.07	4532.77	4042.35	5129.86
84	6018.53	6278.19	7187.67	5779.53	6400.85	6693.37	6465.05	6747.79	6475.1	6418.67	5702.07	6479.74	6452.14	6789.89	5612.01	7199.88	7095.53	6063.16	6880.52	6573.09	6700.63	6540.7	6452.99	6778.23	6330.79	6103.25	6250.28	6303.72	6831.9	6287.27	5997.21	6561.41	6837.83	6448.77	6698.19	6703.58	5990.33	6429.7	6059.85	6931.25	6803.49	6568.09	6225.79	6433.96	6060.73	5951.19	6354.19	6135.57	6555.4
85	4472.2	5793.6	5677.96	4998.96	4870.68	4690.04	5737.6	4825.99	5183.48	4558.31	5353.6	4902.3	4413.77	4923.84	5060.33	5123.8	5381.78	4725.96	5040.69	5500.77	5468.32	5735.42	5611.32	5313.65	5283.73	4745.78	5407.98	5077.05	5127.86	5442.27	5534.04	5262.51	5157.06	5528.69	5134.6	5756.32	4972.3	5740.58	5100.77	5424.65	5814.44	4912.86	5542.28	5306.79	5360.51	5558.17	5239.99	4851.11	5242.79
86	6091.46	7232.14	7700.78	6301.49	6595.49	6886.17	5754.17	5550.3	5859.74	6329.98	6163.47	6624.16	6034.7	6393.07	6454.3	6573.4	7173.48	6397.79	6062.26	7065.51	6890.1	6349.44	5978.79	6755.67	6565.78	5310.72	6534.89	5669.83	5943.35	5605.95	6172.06	5888.63	6512.23	6235.3	6463.52	5718.54	6280.63	6380.95	5877.96	5657.65	5314.95	5593.02	6083.54	5849.28	6584.31	5640.95	5989.81	5434.26	6230.98
87	14421.8	14587.2	14532	13513.3	12855.4	14200	12990.7	11943.8	12305	13021	13243.7	12114.4	11325.8	12210.1	13465	11962.7	11577.8	12264.1	11194	11953.3	12129.3	11627.5	11553.2	11060.3	11073.2	10884.9	11096.4	11144.5	10944.9	10821.1	10743.3	10685.2	10536.5	10102.7	10133.6	9453.4	9977.78	11085.8	10206.8	10178.8	9756.93	9510.21	9525.09	9476.14	9811.17	8992.3	8869.42	8795.1	10002.4
88	5354.94	5119.16	5187.44	5533.04	6174.78	6087.1	5286.14	5308.79	5564.7	5398.47	5545.58	4824.63	5152.41	5617.93	5165.72	6140.86	5747.14	5030.15	5212.49	5015.46	5710.85	5625.67	5726.81	5675.79	5750.77	5580.62	6122.51	5185.36	5842	5721.4	5218.63	6136.31	5899.53	5741.96	5515.75	5673.75	5422.91	5221.62	5371.43	5230.54	6040.15	5705.02	5802.06	6152.64	6068.64	5400.17	5242	5543.14	5919.57
89	8805.46	8802.28	9548.84	9044.73	9256.84	8424.83	9930.54	8858.67	9852.96	8143.67	9490.81	8805.26	8591.44	9403.19	9593.96	9372.8	9633.25	9377.89	8478.74	9497.15	8802.15	9061.35	9109.14	9224.65	9254.75	9356.12	8727.53	7948.4	9361.52	8351.4	8297.11	8155.23	9181.05	8475.32	8829.67	9527.22	8474.44	8818.81	8046.99	8047.3	8646.93	8554.73	8398.65	8135.79	7939.69	8800.04	7290.35	7990.53	8826.73
90	14261.4	13892.9	13735	12687.4	11905.9	12632.6	12933.4	12144.1	11181.3	12079.8	12979.4	12648.3	12703.4	13476.1	12018.2	13857.7	12325	12912.4	12905.3	11641.5	12582.5	12410.6	12158.8	12729.3	13909.7	12021.3	12709.1	11873.9	12430.4	13197.9	11859.1	11826	12177	13116.6	13589.3	12960.2	12089.4	12787.9	11319.4	11898	12136.5	11313.9	12057.9	12979.3	13287.1	12073	11956.2	12177.7	11991.2
91	5428.11	5555.28	5718.09	4955.94	5258.7	6113.51	5163.81	5474.47	5539.19	5013.86	5691.83	5078.54	5632.89	5601.98	5821.8	6192.41	5709.23	5625.38	6111.64	5433.9	6352.79	5423.4	5161.75	6492.7	5804.22	6139.69	6094.15	5028.91	5662.2	5783.67	5113.16	6138.89	6028.64	5514.44	5206.19	5502.15	5553.99	5987.73	5331.09	5541.64	5517.42	5670.57	5303.26	5929.33	5303.31	5718.16	5129.8	5554.91	4698.1
92	4133.27	4768.51	4377.54	4072.4	3828.01	4250.75	4325.33	4010.51	4208.74	3861.38	4548.47	4398.26	4812.35	4236.86	4662.77	4936.74	4221.77	4308.84	4707.05	4430.12	4900.35	4824.59	4274.75	4130.06	4862.67	4193.68	4590.02	4319.23	4071.75	4145.9	5142.7	4591.68	5079.19	4326.36	5048.95	4443.62	4734.14	4678.86	4299.49	4834.44	3864.07	4515.95	4698.75	4703.47	4413.69	4380.06	4868.32	4562.19	4342.02
93	9460.6	10008.5	9778.81	9175.85	8592.88	8719.88	8433.14	7812.81	8930.05	7838.64	8692.49	7286.41	6844.37	7602.42	7188.54	8093.04	8119.93	7819.57	6543.6	7730.56	7620.78	7539.95	6880.48	7025.32	7696.62	7251.05	7728.28	6938.86	7085.72	7014.98	6861.77	6515.53	7142.05	6495.91	6286.57	7223.16	6323.35	6612.04	5784.36	6419.57	7022.86	6832.27	6249.86	6708.16	6359.31	6394.75	5801.64	5873.27	6350.69
94	6797.43	6926.31	7486.81	7673.09	7412.6	7158.68	7676.68	7145.72	7759.86	6605.63	6909.56	7085.7	6679.99	7195.33	7729.84	7718.44	7243.88	7523.05	7506.25	7369.22	7607.1	7093.06	6706.2	7161.38	6904.44	7172.75	7451.48	6457.83	7620.41	6916.94	6417.46	7351.51	7440.48	7376.01	7054.9	7567.44	6507.33	6470.14	7199.81	6931.54	7325.68	6310.31	7196.16	7077.26	7124.6	6826.94	6404.54	6791.37	6189.6
95	7070.28	6164.42	6661.86	6233.85	6258.4	6751.17	6843.51	6116.98	6101.52	6052.93	6525.77	6297.62	6017.67	6034.99	6042.21	6559.49	6358.64	6766.02	6224.25	6710.17	6162.64	6125.53	5293.78	6437.26	6580.1	5829.88	5819.06	5999.8	5219.33	6337.8	6773.9	5971.74	6074.47	5987.8	6763.21	6421.02	6493	6269.83	5873.04	6179.15	6009.99	5723.15	5533.59	6143.28	6185.17	6170.26	6343.69	5385.57	6478.07
96	5757.94	5976.09	6493.07	6015.62	6522.64	5956.46	5792.43	5494.36	6110.38	5973.77	5719.41	5807.95	5649.37	5773.01	6325.57	6210.46	5883.19	6686.93	5413.05	6367.68	5786.69	6051.44	5388.86	6431.42	6620.67	6139	6693.4	5578.72	6509.78	5854.88	6106.51	5867.67	7168.99	5832.78	6717.21	5677.53	5577.77	6151.62	5403.86	5977.65	5476.21	5867	6508.99	5967.19	5904.35	6459.36	5530.98	5564.49	6039.91
97	5352.67	5634.46	6919.57	5950.4	6491.6	6126.98	6156.02	5944.12	5699.89	6052.96	6343.09	6600.65	6081.37	6169.42	5885.57	6351.54	6724.12	6603.9	6451.43	6374.01	6370.68	5721.57	6707.94	7118.89	6780.83	6362.27	6073.91	6701.74	6361.05	5656.1	6390.52	6550.88	5880.25	6168.77	6356.33	5832.44	6185.58	5555.73	5545.47	5963.07	6503.44	5790.75	6312.48	6381.49	5926.94	5918.9	5612.31	6070.85	6094.53
98	6113.11	6019.4	6443.33	6233.86	6113.33	5964.7	6156.96	6065.54	5785.06	6129.63	6012.64	6559.22	5938.23	5485.73	6537.88	5934.62	6228.59	6036.36	6681.37	5668.85	5863.46	7192.73	6047.22	6191.86	5609.81	5896.14	5918.63	5942.49	6470.46	5685.68	6056.62	6456.49	6157.3	5807.22	5788.25	5964.57	6382.99	5801.26	5436.65	6045.19	6597.62	5939.91	5618.81	6153.42	6485.7	6343.05	5665.91	6088.91	5687.62
99	5636.83	5351.83	5270.01	9439.77	7779.73	5977.69	5842.81	5384.65	5739.4	5450.85	5933.22	5397.77	5332.95	5694.05	6315.36	5982.72	6141.62	6020.99	5725.14	5922.67	5686.32	6123.49	5465.16	5990.78	5784.81	5564.94	6429.02	5830.94	6013.85	5225.56	5607.57	5928.95	5690.27	5905.37	5143.42	5516.16	6200.19	5927.52	6502.74	5934.37	5672.68	5673.78	5724.33	6443.4	5711.63	5674.49	5300.49	5572.33	5895.89
100	6024.35	6443.32	7357.11	6159.25	6501.47	6783.3	6202.01	6968.77	5885.48	6605.63	6919.38	6035.19	5791.37	6345.48	6171.86	7286.25	6562.84	6499.06	6993.49	6910.4	6806.93	7286.49	6852.67	6748.89	7023.26	6002.23	7471.59	6194.54	6471.86	6514.22	5812.83	6213.84	6494.91	6779.1	6953.35	6185.69	6224.65	7577.81	6661.14	6680.78	7140.84	6653.05	6824.44	6694.69	6671.52	6503.7	6426.43	6211.12	6747.62
101	4265.43	4686.84	5247.41	4794.07	5069.32	5424.74	5054.7	5052.33	5271.36	4735.94	4389.14	5121.91	4865.53	6052.85	5890.43	5357.48	4640.47	5180.06	4682.3	5335.53	5482.44	4916.33	5222.86	5672.2	5188.89	4910.65	5175	5551.01	4608.3	5465.93	5354.31	6247.62	5902.31	6375.49	6665.57	6637.35	6455.27	7082.8	6148.7	6550.69	6396.88	7480.93	6501.75	6566.6	6603.17	5547.35	6008.2	6236.7	6424.23
102	13675.6	15081.9	14054	13247.1	14623.3	13431.2	13347.4	12965.5	13342.9	11545.8	12425.1	12236.5	11688.4	12983.7	12280.7	12425.1	12605.6	11949	12165.3	11553.4	11876.2	12216.3	11769	11111.4	11231.3	10791.1	11271	11156.6	11342.2	11564.5	10643.7	10793.1	10873.9	10293.8	11008.8	9441.23	9578.6	9738.75	9801.75	10374.4	10467.1	10245.3	9590.84	10781.3	10815.9	9960.75	9440.81	10287	10316.5
103	9810.91	9643.04	10378.6	9561.64	10679.1	9341.88	9598.52	10052.9	9806.85	10351.5	9918.4	9762.8	9609.68	9351.77	9617.01	10554.9	9569.4	10290.1	9478.63	10669.2	9997.48	11010.6	10415.8	10823	10250.4	10004.2	10920.2	9557.98	9053.32	9458.48	11176.3	10661.5	10650.7	9473.38	9957.46	10539	9949.59	11454.7	10099.4	10478.5	10449.1	10591.3	11403	10336.5	10321.7	10965.4	9432.47	9218.69	10303.1
104	3906.23	3703.75	3690.99	3492.3	3685.99	3558.38	3862.38	3913.7	3752.38	3544.8	4195.86	4064.07	3832.89	3724.49	3865.33	4453.98	4351.57	4441.57	4210.6	4312.64	4283.1	4520.96	4505.86	4851.37	5356.8	4346.79	4579.14	4628.72	4131.4	5166.7	4459.89	4773.77	5102.52	4936.65	5300.11	4627.35	5023.31	4908.16	4549.02	4768.33	4981.14	4956.3	4462.85	4735.63	4869	4835.12	4395.79	4669.2	5212.15
105	4901.54	4969	5547.68	5018.85	5636.02	4774.07	4874.4	5580.02	4733.59	5049.6	5210.54	5258.06	4055.4	5313.16	5287.3	5483.11	5350.9	4800.06	5524.59	4971.3	5361.65	5736.07	4887.53	5202.57	5088.19	4951.59	5385.33	4600.98	5849.91	5182.22	5288.88	5072.41	4966.98	5284.8	5256.44	5255.17	5293.11	5232.14	4075.38	5027.47	5000.86	5322.43	5094.36	4888.02	5565.46	5390.36	4342.86	5011.04	5108.33
106	5609.1	5574.69	5772.7	5147.19	5595.69	5681.44	5418.26	5402.27	5318.1	5201.6	5509.95	5275.23	5111.59	5987.02	5727.75	6473.77	6357.14	5800.6	5833.72	5710.77	6460.01	5113.63	5956.84	5155.79	6478.02	6083.23	5380.43	5992.02	5546.44	5020.51	6326.14	5770.35	4728.35	5336.16	5583.79	5354.67	5723.84	5130.57	4807.46	5446.85	5731.44	5741	5616.32	5826.52	5761.01	5678.33	5579.54	5124.73	5416.4
107	4433.28	4520.95	5059.89	4529.11	4064.33	4509.04	4457.26	4352.58	4454.52	4318.91	4212.43	4664.65	5052.02	4772.16	4950.51	4615.06	4723.74	4045.38	4460.31	4898.62	5076.59	4858.43	4725.79	5141.89	4954.49	4700.1	5554.53	4510.32	4178.3	4748.63	5038.68	4966.22	4540.56	4336.4	4858.14	4615.32	4620.06	5000.86	5046.56	5260.99	4842.8	4975.21	4395.33	4482.37	4582.86	4981.68	4057.15	4647.88	4796.83
108	6138.33	6065.27	6030.01	5735.4	6186.44	5822.68	6397	6532.73	5797.26	5562.88	5928.53	6045.31	6044.17	6078.54	6533.62	6210.21	6899.67	5935.33	6022.86	6593.4	6076.68	6582.68	5842.14	5432.7	6090.83	6286.43	6424.27	6289.78	5791.6	6522.1	6196.49	5694.6	6257.81	5735.93	6444.26	5662.7	5727.86	6311.96	5872.04	6617.07	5576.94	5441.95	6237	6131.58	5900.04	5929.15	5860.01	5579.36	6404.52
109	4674.1	4782.98	4455.31	4074.06	4142.43	3993.47	4261.96	4372.28	4186.83	4255.79	4384.78	4712.73	4979.84	4972.65	4862.06	5281.68	4624.68	4306.07	4530.85	4342.77	4955.94	4798.8	4884.86	5275.7	4943.14	4490.1	5426.72	5357.58	5137.9	5683.91	5008.63	4886.62	5428.89	5423.04	4923.42	5374.75	5533.15	5811.52	5743.8	5167.33	5206.68	5522.28	5104.52	6096	6020.21	5760.33	4673.38	5054.05	4979.26
110	6702.41	6388.69	6718.46	6380.99	6324.23	6014.51	6820.56	6707.95	6406.58	6397.65	6453	6470.32	5608.22	6472.33	6452.8	7218.85	7542.9	6668.36	6153.4	6137.06	6619.32	6862.21	5888.74	5867	6124.41	5721.69	6787.31	5600.98	6490.84	5511.62	6327.42	5666.43	6465.7	6012.67	6059.68	5956.96	5968.27	5430.27	5787.17	5773.01	6601.98	5966.58	6145.86	5420.8	6194.15	5179.62	5100.62	5871.01	5836.38
111	21400	21078.2	20148.7	21391.8	18331.6	18421.7	17132.4	20108.7	15324.7	15542.6	14578.5	14568.1	13461.5	14235	14994.1	15570	14872.1	13920.6	12857.6	13096.4	13464.4	14371.8	12803.5	12997.4	12927.2	12410.8	12820.8	11805.5	11365.7	11890.2	12124.3	12549.3	12061.5	11915.7	12216.1	12548.6	12106.9	12345.7	11147	11516.2	11158.3	10937.4	11344.5	11397.9	12165.4	11261.2	11041.4	11508.4	11334.1
112	8572.46	8183.47	9095.73	8990.91	8229.56	8431.2	9338.25	8828.32	8725.94	8931.75	9172.51	8621.33	7392.69	8615.63	8044.94	8509.75	9085.12	8087.78	8593.89	8352.81	7838.77	9255.09	7809.7	8552	8654.54	7222.74	7976.16	7758.93	8560.19	7403.62	7931.74	8531.81	7684.83	7775.99	7751.49	7882.79	7204.31	7141.42	7267.06	7841.07	8105.32	7718.53	8036.64	8422.47	7918.57	7097.07	7188.64	7259.11	6999.51
113	9099.47	9527.9	9673.6	11376.3	11983.5	11173.7	10586.6	11043.1	10005.9	9591.63	10521.7	10610.1	10678	11057.6	10005.3	10856.4	11414.8	11722.5	11712.3	11094.2	12181.4	11483.4	11475.7	11898.8	11842.5	11827.2	12177.9	11909.2	11717.1	11654.4	11134.5	11957	11740.3	10947.2	12063.8	10739.4	11401.6	11713.7	10671.7	11648.9	11310.3	10738.4	10867.1	11286	11242	10962	10672.9	11448.8	11013.9
114	3107.07	3790.67	4008.64	3664.58	3908.25	3766.53	4010.77	4187.06	3683.78	4129.46	3715.69	3910.69	4237.26	4328.32	4359.33	4599.85	3893.99	4220.05	4318.77	4046.48	4111.89	4606.33	4718.37	4151.88	4643.14	4204.65	4390.98	4747.9	4536.72	3895.91	4804	5160.57	4769.31	4417.16	5005.72	4087.21	4728.12	5204.95	4737.35	4663.36	4765.3	4653.6	4435.22	4810.3	4739.17	5245.65	4605.12	4446.85	4924.58
115	4344.81	4784.49	5188.8	6858.51	5397.35	6347.95	5287.7	4538.42	4576.62	5748.49	5749.49	5203.89	5620.2	5394.74	5791.83	6145.49	6037.37	5770.9	5930.37	5310.44	6372.05	5810.09	5318.53	5266	6304.79	5693.12	5478.99	5992.83	5589.35	5903.78	5700.44	5198.58	4991.26	5194.64	6095.81	5359.72	5589.75	5863.99	4724.96	5204.32	5579.79	5009.58	5655.1	5484.47	5339.26	5314.83	5071.68	5065.23	5466.65
116	7063.58	7028.98	7056.51	7463.01	7001.43	7703.09	7041.22	6991.22	7313.65	7270.25	7148.89	7477.01	6869.94	6656.32	7361.35	7410.58	7905.35	7113.56	7152.9	8012.11	7638.11	7620.4	7745.36	7287.49	7401.28	7041.02	7412.47	7409.19	7028.2	7585.75	6816.41	6929.72	6824.19	7857.84	7442.64	7211.6	7202.91	8211.93	7204.14	6625.4	7527.96	7297.72	6798.91	6770.44	6457.09	6377.59	7015.22	6360.99	7689.15
117	5031.02	4945.93	5357	5369.1	5948.74	4998.2	5338.58	5719.49	5024.02	5328.79	5837.11	5819.91	5298.3	5350.09	5762.81	5869.33	5599.12	5396.77	5493.02	5831.22	5827.46	5845.51	5932.77	5668.88	5952.4	5608.77	5841.11	5697.68	5982.8	5256.25	5406.58	5607.51	5440.41	4867.51	5471.54	5535.21	4776.79	5855.91	4845.96	5189.48	5258.68	5291.2	5605.44	6014.15	5583.98	5217.96	5249.35	5448.59	5386.52
118	6588.98	6652.75	7018.25	5719.19	6221.83	6921.33	6655.23	5816.8	5790.99	5911.68	7008.51	6176.38	6169.6	6799.99	7359.85	6861.14	7245.88	6707.84	6674.05	6613.11	7204.01	6446.78	5960	6267.81	7170.95	6801.47	7066.37	6055.51	6593.83	6302.86	6513.44	6633.47	6359.2	6100.63	6429.09	6535.83	6297.81	6073.78	5664.17	6243.74	6564.3	6045.3	5468.01	6363.68	6724.3	6033.15	6572.2	6159.21	6885.36
119	8999.74	8572.63	9659.3	8803.48	8578.25	8928.88	8477.15	8712.85	8235.07	8454.3	7767.9	8943.17	8528.7	8914.43	8317.26	8457.56	8937.64	8941.7	8795.95	8099.7	8030.95	8456.85	7741.43	7589.8	8736.51	7640.89	7361.05	8302.37	7942.37	8242.48	7984.14	7286.67	8364.59	7324.83	7716.85	7616.49	7247.53	8246.17	7480.27	7797.75	8418.62	7913.68	7718.31	7811.01	7625.65	7826.67	7160.57	7666.6	7691.07
120	6183.93	5442.16	5723.3	5836.22	6908.17	5877.53	6091.36	6194.96	5822.21	5857.52	5469.67	5638.36	6393.68	6629.58	6310.4	6268.69	6490.96	6574.17	5986.28	5962.9	5894.65	6477.52	5875.04	6316.72	6232.1	5715.47	6106.31	5733.81	6020.11	6166.62	6741.79	5952.96	6040.38	5923.53	6185.37	5384.56	5779.63	6725.23	5745.63	6033.68	5641.86	6243.27	5705.38	5890.6	6077.07	5827.93	6037.69	5419.22	5665.3
121	5146.96	5769.59	5447.33	4527.84	5118.01	4609.52	4628.52	5197.9	4464.57	4947.64	4909.81	4873.04	4241.07	5538.53	5108.21	5450.27	5651.91	5387.31	5333.21	5310.14	5330.35	5640.4	4469.01	5402.26	5509.27	4881.35	5520.67	4866.84	5187.41	4912.88	5223.65	5230.09	4962.36	5062.54	5695.64	5415.19	4680.89	5049.78	5468.25	5114.56	5199.84	5475.44	5059.09	4905.48	5383.2	5195.25	5144.27	4958.78	5400.53
122	5464.62	5334.05	5624.52	5235.46	6009.52	5595.31	4916.88	5494.38	5254.43	5888.9	6169.16	5450.05	5676.96	5082.6	5975.91	6048.37	6174.67	5195.85	6004.95	5821.15	6082.23	5879.36	5874.89	5739.83	6376.59	5900.47	6189.6	4898.69	5394.84	5289	5896.75	6082.78	5242.05	5940.12	5300.51	6358.37	5333.57	5971.38	5818.49	5473.14	5630.94	5558.46	5808.47	6303.56	5746.6	5761.98	5440.17	5874.6	6303.65
123	3861.25	4339.7	4776.84	4060.38	3623.91	4183.43	4166.67	4247.53	4283.86	4584.2	4379.62	4231.02	4499.37	4742.83	4709.9	5011.16	4807.07	4914.52	4921.73	5149.23	5329.69	5010.43	5170.86	4955.93	5497.93	4453.58	5193.81	4454.05	4784.94	5651.33	4718.85	4919.17	5284.26	4919.54	5262.81	4756.54	5198.12	5600.38	5175.67	5060.54	5005.62	4826.27	4800.77	4889.1	4978.27	4747.53	5204.21	5185.96	5261.48
124	7153.91	8721.53	9177.83	7453.02	8102.68	8159.41	7243.83	7890.49	7514.56	7150.26	8265.07	7603.75	7614.96	7620.53	7582.51	8019.3	8561.04	7454.7	7694.16	7411.07	7988.47	7347.05	8134.25	7706.89	7553.72	7356.17	7001.59	7528.72	7393.09	7383.57	7917.27	7382.95	7400	6225.74	7841.83	7576.04	7257.98	7633.7	7655.26	6525.44	7821.43	7641.85	7489.96	7295.75	6989.63	6953.17	6706.65	7628.25	7361.43
125	4618.85	4632.7	4658.15	4269.86	4866.3	4646.33	4796.07	5168.06	4998.25	4839.1	4717.85	5237.73	4727.6	4662.2	4859.99	4743.96	5156	4629.28	5052.81	4743.96	4829.79	4444.68	5159.11	4948.33	4424.96	4818.95	4637.26	5028.84	4774.58	5002.15	4213.96	5358.4	5268.75	4889.85	5047.62	4698.27	4460.23	5132.65	4618.1	5060.98	5547.98	4409.19	4478.33	5188.16	5196.7	4833.07	4540.23	4704.6	4688.47
126	16020.1	19106.1	18054.3	15951.9	16473.4	16586	16474.9	14850.9	14685	16297.7	16691.8	14261.9	14261.9	14817.7	16211.4	15326.2	15962.9	14810.2	15155	14621.6	14018.6	13890.3	14382.7	14845.2	14400.1	12815.2	14641.4	14011.4	14179.1	13292.6	12604.5	14822.4	13779.1	13984.2	14008	13512.6	12666.9	13245.7	13024.3	12933.8	13176	12275.1	12694.3	13365.4	13340.7	12191.6	11998.1	12568.3	12335
127	15548.2	15886.9	15596	14201.4	15254.4	15126.3	13791	13184.4	13870.3	13235.8	13981	12464	13329.1	13843.1	13747.8	13695.7	13531.6	13399.6	12306.9	13055.2	13108.2	13283.4	13500.7	12899.7	12372	11575.4	12326.7	11517.4	12374.6	11373.2	11364	12486.3	12904.5	11609.2	11741.2	11289.2	11443.7	12447	11186.5	12045	11039.5	11142.5	10499	11010.9	11359.8	11412.2	11249.7	11293.9	11116.1
128	4524.81	4254.68	5591.85	4353.44	4868.41	4798.32	4632.23	4794.88	4267.05	4906.63	4574.15	4881.43	4127.86	5037.85	5156.4	4546.79	5070.65	4429.46	5263.01	4549.09	4783.46	5045.35	4128.38	4774.9	4171.65	4651.83	5338.4	4603.96	5004.68	5072.28	4230.11	4935.01	5177.07	4948.09	4717.85	4945.14	4859.51	4867.21	4246.48	4283.75	4349.35	4389.62	5159.7	5014.68	4848.64	4469.6	4670.57	4362.43	4750.11
129	4443.86	4420.01	4504.38	4322.96	3958.02	4512.96	4569.6	4645.05	4270.62	4202.91	4816.91	4049.07	4981.36	4178.47	4459.58	5056.63	5175.26	4715.31	4857.65	5056.67	4630.78	4807.81	4973.33	4701.98	4936.93	4229.91	4364.2	4913.89	5052.28	4577.63	4719.68	4869.05	4728.93	4098	4833.1	4402.54	4855.09	4121.64	4336.31	4667.72	4895.48	5199.57	4541.74	4485.86	4406	4914.48	4599.8	4637.19	4597.78
130	3792.04	4307.22	4557.21	4174.1	3953.4	4038.73	4402.74	4467.26	4165.17	4432.1	4214.53	4717.17	4565.98	4525.69	4384.99	4777.46	5741.75	4876.2	4349.83	4463.59	4368.14	4873.44	4487.07	4529.26	4598.78	4157.58	5066.46	5046.58	4624.81	4664.11	4432.19	5779.69	5231.49	4922.12	4940.38	5382.98	4990.88	5119.86	4447.68	4351.22	5093.26	4589.06	5098.16	5069.4	5308.84	4861.2	4832.28	5032.25	4527.77
131	3953.52	4758.65	5521.42	4377.57	4877.22	4597.1	4414.15	3904.56	4262.62	4068.1	4642.09	3845.15	4290.88	4387.12	4746.69	4710.47	4674.01	5230.36	4860.9	4866.28	4814.52	5428.1	5206.28	4867.51	5005.62	4945.07	5016.86	4313.38	4830.3	4837.62	4680.37	4600.02	4784.41	4880.99	4821.48	3882.89	4485.8	4478.67	4731.64	5188.3	4707.95	4248.75	4469.4	4806.26	4828.02	4663.51	4666.16	4434.21	4876.56
132	9124.73	9225.14	9478.93	8271.1	9038.04	8623.35	8849.49	8218.2	8840.52	8155	8968.04	8576.58	8105.28	8676.6	9081.38	9162.58	8815.27	8495.49	8347.53	8113.52	8294.19	8073.91	8088.72	8041.14	8852.79	7585.74	7687.54	7781.32	7487.58	8423.2	7718.86	7748.85	7822.53	8221.42	7083.56	8239.79	6959.53	8005.79	7112.62	8171.78	7118.49	7344.38	7594.89	7810.19	7731.75	7468.49	7457.38	7385.27	7753.31
133	6775.53	6840.89	7648.88	6645.01	7378.01	8064.04	7448.57	10377.2	8988.68	8659.37	9213.52	9154.07	8504.32	8663.27	9692.67	8715.27	8924.64	8851.06	8735.09	8223.43	8758.2	8152.49	7743.78	8232.86	8894.37	8949.43	8851.02	7784.52	8332.6	7253.3	6630.7	7430.01	7149.07	6643.44	6883.85	5765.79	7314.93	7651.48	6700.69	7662.53	6749.93	7097.91	7121.68	7192.12	7208.85	5938.15	7202.48	7222.33	7430.17
134	8062.77	8342.05	7797.56	7856.65	7606.17	8302.48	8011.11	7820.16	7067.7	7340.96	7722.4	7079.56	6826.33	7676.48	7590.86	7675.02	8264	7508.95	7801.3	6885.12	7286.93	7344.98	7499.04	7364.16	7263.25	6914.56	7627.35	7070.79	6950.33	6552.6	7121.79	7518.98	6787.78	6901.63	7201.11	6018.31	7423.49	7002.99	6431.69	7401.93	6872.63	6789.8	6579.27	6227.53	6524.02	6675.07	6310.25	7031.07	6582.1
135	7480.58	7033.99	7719.59	7496.99	7768	8392.67	7384.35	8328.62	7655.59	7853.99	8052.63	8368.91	7055.36	8131.11	8475.91	8176.7	7237.96	8209.99	7906.14	8250.77	7307.26	7637.98	7356.42	7534.89	8101.42	7662.85	7475.98	8234.86	7348.27	6813.11	7356.12	8283.75	7060.01	7610.9	7286.95	7898.21	7139.49	8528.3	7295.68	7398.37	7791.15	7712.2	7592.85	7477.99	6930.67	7952.23	7628.06	6993.07	7715.73
136	4551.56	5349.75	4716.27	4982.77	4555.56	5299.04	5251.64	5120.63	5799.9	4769.1	5060.86	5321.95	4775.64	6178.6	5697.77	5404.11	5700.91	4435.16	5299.73	5101.58	5870.48	5276.21	5534.88	5165.94	5422.46	5192.11	5348.95	5049.56	5462.64	5458.3	4608.63	5317.8	5714.81	5462.06	5415.53	5197.11	5658.86	5326.63	5246.99	5167.36	5234.32	5362.48	5495.04	5327.37	5088.04	5430.77	4631.19	5402.49	5078.09
137	4742.22	4857.89	4794.3	5168.72	4993.56	4653.62	4823.57	4526.27	4230.56	4761.14	4573.44	4889.67	4192.12	4472.78	5653.33	5455.91	4671.85	4854.21	4132.58	4826.3	5124.52	4705.16	5327.85	4058.88	5439.81	4758.02	5077.94	4192.62	4917.15	4922.96	4332.05	4574.12	4498.63	4638.48	4721.62	3891.54	5353.89	4749.63	4350.89	5192.85	4695.67	4528.4	5086.19	4546.67	4289.7	4059.1	4059.93	4637.36	3933.4
138	4922.23	5057.23	5470.94	4893.05	5426.46	5775.74	5177.8	5005.73	5186.73	4875.94	5003.42	5437.94	5070.81	5604.19	5383.48	6159.69	5634.58	5582.6	4924.81	5549.46	5923.25	6469.57	5210.93	4959.63	5780.41	5241.93	6086.41	5130.83	5922.11	5648.15	5527.17	5750.42	5683.47	5459.79	4879.25	5121.22	5674.04	5680.9	4970.33	5855.43	5116.09	5033.67	5163.2	5759.93	5582.35	5238.11	5376.35	5277.75	5891.12
139	5081.64	5511.37	5581.68	4950.54	4809.93	4747.09	4689.85	5572.73	4615.16	4518.05	5071.68	4450.75	5754.73	4850.4	5389.59	5102.2	5534.53	4592.73	4859.78	4701.09	5245.78	5928.44	5303.12	5086.65	5175.63	5874.74	5720.28	5429.31	5249.53	4375.17	4701.81	5213.3	4954.52	4755.51	5092.81	4532.09	4706.91	4848.78	4701.07	5412.35	4658.93	5292.09	4418.56	5043.19	4965.1	4701.65	4938.56	4432.42	4831.11
140	7969.06	8265.53	8094.43	8463.3	8006.57	8184.74	8582.01	8949.53	8465.77	8529.16	8703.33	9427.68	9042.85	9251.91	8551.84	9681.52	9488.1	9162.49	9716.62	9715.7	9256.93	9094.91	9258.1	9300.15	8603.21	9375.85	8193.2	9566.96	9208	9293.47	8672.79	8662.22	8461.1	8704.48	8952.05	8946.63	7437	8160.22	7862.32	7992.51	7751.74	7898.09	8186.32	8124.52	8636	8007.38	8325.32	7494.06	7689.54
141	13012.3	12343.5	14351.6	12056.4	11954.7	12673.9	12055.4	11571.4	12170.8	11177	11443	10764.8	10586.1	11181.9	12374.9	12520.4	11632.2	12008.7	11622.9	11430.3	11883.9	11602.6	10973.5	10808.1	11732.1	9897.05	10596.1	10848.8	10669.5	11211.3	9604.89	10649.2	10677.8	10852.1	10749.3	10416	9957.62	10358.6	9560.4	10462.5	9639.25	9282.96	10344.4	10493	9968.48	9448.91	9831.6	8397.3	10141.6
142	5688.46	6770.17	6691.58	6544.52	6104.26	6068.93	6052.91	6015.35	5876.98	5968.6	5927.44	6262.54	5948.1	6592.64	6282.44	6041.31	6156.81	5702.41	5941.12	6788.64	6385.98	6340.11	6329.28	6107.25	6589.53	6661.15	5968.04	5822.42	6149.47	5943.68	5552.01	5717.37	5857.4	5569.05	5890.31	6072.8	5906.72	6333.77	6010.1	6803.9	6083.57	6621.54	6433.91	6127.96	6110.63	5011.31	6125.85	5768.28	6584.12
143	11306.9	11331	11764.3	11011.8	10984.4	10891.8	11734	12044.6	11182.6	10211.1	11031.2	10574	10696	10720.4	10849.3	11272	12057.3	10655	9742.93	10096.3	11276.2	10579.7	9998.54	9727.32	10624.9	8948.91	10958.8	8817.27	9562.14	9742.81	9813.88	10568	10062	9428.8	9323.28	8956.93	8897.48	9139.1	9600.42	9887.17	10255.8	8473.52	9355.32	10068.5	9263.9	8944.01	8296.7	8475.8	8609.25
144	3930.46	4171.31	4691.42	4377.79	4246.88	4904.62	4284.72	3837.65	4125.59	4524.12	4374.93	4258.48	4030.27	4815.72	4337.05	4787.51	4814.89	4368.77	4943.43	4243.56	5167.26	4413.42	4209.15	4302.32	4617.52	4368.75	4266.59	5043.78	4064.11	4008.14	4197.91	4970.43	4799.01	4289.33	4609.28	3955.65	4578.54	4904.37	4630.32	4511.47	4255.56	4201.07	4296.77	4564.79	4592.57	3832.91	3808.74	4727.42	4273.89
145	3297.57	2904.68	3284.3	3450.43	3252.3	3483.01	3894.43	3641.91	3103.52	3437.93	3657.99	3787.83	3370.98	4063.22	3818.46	3838.93	4859.96	4229.23	4114.02	3907.75	4227.57	4341.36	4169.19	4285	4549.23	4108.36	4881.26	4442.85	3658.16	4456.83	3694.33	4173.58	4570.14	4603.96	4675.21	4160.91	4442.88	4630.73	3918.85	3835.57	4379.69	4274.46	4828.31	4619.2	4243.79	4836.59	4433.96	4299.22	4069.21
146	10392.8	10056.1	11727.5	10060.6	9565.4	10246.3	10695.7	9672.53	9500.94	10078	10045.5	9308.42	10095.3	10004.7	10764.6	10517.4	9651.37	9993.81	9906.19	9336.88	9348.75	9182.09	9278.26	9540.3	9563.56	9244.53	9547.22	9271.67	9201.33	8452.64	9241.51	9345.44	8803.06	9173.42	8836.79	8801.32	8918.63	8373.23	7825.6	8674.14	8591.05	8874.48	8407.85	9340.05	9296.1	8054	7841.19	8703.47	8499.53
147	8965.57	8512.68	9560.64	8553.91	8293.78	8607.21	9289.93	8465.33	7612.89	8278.65	8922.83	7576.22	7902.35	8170.91	7577.33	7351.54	7686.62	8206.06	7430.49	7536.69	7314.01	7789.31	7281.21	7540.86	7233.43	7557.07	7890.19	7025.95	7156.01	7268.53	6975.19	6955.2	7179.57	7245.91	7398.65	7002.22	6907.42	7488.77	6753.3	6783.99	6747.3	6713.95	6722.09	7539.94	6301.02	6318.44	6084.38	6644.83	6286.67
148	4607.16	5107.53	5387.38	5972.79	6218.6	5320.63	4678.79	5343.65	4563.16	5005.75	5189.6	4957.04	4714.21	5316.17	5448.28	5737.79	5870.06	5217.38	4635.91	4854.74	5032.47	5250.2	5115.8	4973.91	4756.96	4367.73	5396.77	5729.72	5015.37	5180.85	5378.85	5070.48	5478.73	5597.56	5180.94	5336.31	5042.8	5400.3	5160.16	4978.6	4811.88	4883.16	5442.57	5500.63	5396.89	4937.72	5014.69	4979.69	5558.31
149	3264.22	4032.74	4150.81	3370.72	4255.42	3465.19	3904.7	3337.2	3792.12	3372.59	4390.77	3566.99	3579.17	3307.86	4028.86	4031.31	4410.41	4012.63	3354	4235.21	4149.89	3883	3844.16	3816.69	4182.51	3744.19	4632.16	4585.07	4600.88	4014.62	4280.23	4613.84	4129.79	4423.64	4145.15	4620.52	4037.96	4296.14	4073.41	4168.53	3818	4608.15	4313.17	4357.67	3612.21	3934.89	4388.96	4706.88	3857.15
150	4300.09	4496.38	4738.41	4666.14	4754.02	4781.58	4666.16	4258.72	3731.49	4623.77	4186.59	4607.64	4364.42	4950.59	4524.3	4297.01	5084.09	4896.52	3877.72	4758.06	4804.68	5188.54	4622.41	4050.73	4264.2	4248.05	4957.26	4834	4713.81	4131.16	4122.67	4390.85	4879.63	4737.06	5174.79	4121.47	4299.4	4710.91	4032.84	4678.6	4624.94	4707.49	4582.26	4271.68	4663.2	4329.88	3993.85	4373.17	4299.99
151	5952.06	5191.21	6334.37	5246.93	4972.4	5206.12	5815.26	4985.83	4732.59	5439.22	5742.77	5018.86	4876.2	5535.35	5780.05	5406.88	5923.3	5826.8	5677.99	5917.05	6140.7	5864.74	5675.02	5823.41	6236.88	5676.32	6017.3	6127.6	5700.43	5606.4	5772.21	6146.06	6201.65	5967.57	5955.43	5708.25	5886.62	6114.02	4907.81	5902.75	6097.14	5917.81	5825.94	5747.41	6766.37	6138.3	6665.14	5805.15	6403.14
152	5267.51	5028.81	5994.46	5009.36	5499.36	5007.36	5666.86	5388.21	5061.85	5269.01	5403.14	5607.25	5325.42	5699.7	5806.11	5512.85	6492.31	6059.88	5747.65	5736.33	5757.09	6185.96	6202.33	5305.57	5713.26	5793.26	6313.17	5802.26	5820.93	5057.43	5551.98	5782.17	6398.72	5210.84	5811.6	5972.6	5976.38	5564.04	5264.95	6253.77	5535.32	5557.72	6085.11	5477.64	5981.26	5387.57	5523.8	5481.93	6049.01
153	4411.94	4718.32	5776.44	4076.25	5205.63	5341.09	5775.62	4996.05	4820.44	5189.7	5494.63	5685.53	4787.93	5751.22	5809.17	5771.57	5471.57	5305.19	5414.19	4965.22	5595.58	5235.6	5724.44	5857.56	5440.98	5573.62	5564.9	5523.99	5366.78	5320.57	4858.93	5221.1	5480.53	5703.57	5282.67	5243.19	4692.47	5130.8	5043.28	5603.47	5287.4	5401.1	5143.64	5271.37	5068.22	4702.48	4451.8	5337.77	5683.89
154	8900.86	8513.64	9253.49	8656.2	8850.26	9234.28	8801.25	8941.41	8952.67	8245.23	8858.33	8245.51	7662.4	8739.35	8760.9	10117.6	8849.84	9346.6	10147.8	9549.56	9168.67	8779.9	9369.35	8347.36	9392.95	8892.79	9097.3	9186.04	8168.16	8873.14	8243.31	8733.93	9631.42	9223.73	9029.4	9319.51	9537.15	8768.02	8448.8	8475.3	9047.79	8704.53	9023.05	9380.56	8936.79	9193.15	8901.59	8622.3	7749.05
155	5291.62	5553.94	6317.9	5000.99	5504.11	5433.53	5262.89	5718.01	5187.01	5604.8	5413.98	4937.79	4902.9	5361.88	5165.36	5685.36	5318.86	5270.81	5958.06	5757.68	5139.49	5466.51	5750.64	5000.4	5434.91	4893.3	5733.59	5861.02	4816.8	5842.47	4428.79	4723.2	5262.88	5102.14	5380.85	4815.04	4586.06	5635.27	4982.4	4870.89	5362.04	5210.69	5191.57	5560.49	4947.65	5363.06	5406.04	4819.53	5225.42
156	5031.56	5406.96	5645.83	5330.52	5043.79	4873.65	5421.27	4672	4492.52	4963.49	5326.89	5116.27	4381.19	4994.9	5220.99	5607.42	5560.88	5298.91	5153.02	5055.74	6140.75	5483.38	5012.77	4741.62	5067.73	4495.01	5232.36	4781.05	5100.67	5032.07	5089.25	4991.65	5224.54	4390.84	5094.33	5307.36	4688.23	5288.99	4810.07	5209.88	4862.47	4975.07	4971.21	5426.56	5386.17	4439.4	4008.7	4984.36	4646
157	3879.84	4719.19	4797.17	4687.86	4093.44	4631.04	4476.1	4151.27	3779.84	4093.6	4266	4788.04	3544.14	3906.28	4407.09	4291.7	4305.16	4382.93	4188.49	4246.57	4235.11	4607.72	4164.85	4437.67	4665.1	4472.2	4176.86	4185.54	3994.01	4985.84	4200.16	4701.53	4475.22	3517.33	5093.9	3965.27	4717.3	3819.73	4448.94	4085.14	4454.46	4284.63	4695.01	4687.8	4112.74	3974.16	4198.73	4263.19	4095.01
158	6629.38	6692.96	6735.02	6340.81	6554.52	6734.75	6844.12	6746.7	5785.74	6308.04	7169.64	6310.1	6667.25	6769.12	6735.49	7039.07	6184.31	6388.02	6208.09	6538.07	6038.86	6644.3	5893.6	6201.63	6603.06	6607.69	6476.43	6015.88	5801.42	6177	6037.14	5927.7	6036.17	6297.11	5967.35	5618.98	5860.54	6218.25	5086.64	6362.74	5685.63	5561.67	6667.75	5898.05	5875.14	5813.79	5717.05	6167.88	5977.64
159	11435.1	12013.8	10816.3	10686	10952.3	11208.3	10483.6	10215	10505.9	10280.8	10893.2	11549	9656.38	10394.6	10778.8	10685.6	10967.1	10471.7	9911.43	9934	10079.2	10515	9348.86	9447.43	9431.96	9305.77	10635	9905.33	9869.86	9622.43	9239.04	9663.11	9313.42	9897.15	9380.36	9405.86	8875.63	9531.93	9143.23	9186.09	9383.77	8385.74	9066.44	9534.72	9676.77	9579.4	8656.89	9023.47	9016.06
160	4375.12	4820.56	5767.58	4437.19	4746.6	4969.27	4772.73	5648.93	5247.48	4619.86	5214.93	4871.8	4857.47	5097.83	5072.48	5586.04	4774.06	4777.93	4774.94	5266.25	4450.96	5297.28	5075.48	5310.84	4342.6	4917.02	5067.88	5023.89	4713.78	4813.05	4814.78	4432.72	4601.83	4940.91	4548.94	4494.74	4622.89	4451.99	4584.68	4696.64	4629.42	4706.72	4817.88	4646.93	4620.1	4267.59	4238.91	4708.6	4578.57
161	5918.67	5659.43	6005.64	6021.95	5598.43	5438.01	5589.1	6181.37	5863.79	6276.85	6146.53	5778.74	6181.63	6200.81	6753.84	6384.09	6114	6036.94	6330.59	5972.73	6224.37	5783.43	6240.77	6360.19	6392.6	5516.63	6302.43	6367.75	6731.49	5354.64	6769.6	6423.51	6213.89	6269.88	6161.54	5372.09	5749.8	6420.74	5913.68	5362.38	5674.8	5577.1	6095.37	6335.16	6823.95	6887.64	4975.91	6293.68	5591.25
162	4311.96	4461.17	5114.84	4398.35	4574.86	4795.49	4669.52	3990.21	3996.74	4547.41	4682.47	4499.33	4210.89	5527.28	5258.84	4730.95	5204.38	4733.01	4513.57	4895.69	4002.32	4962.2	4677.78	4217.42	4369.37	4579.01	5055.2	4356.98	4316.72	4667.77	4520.47	4055.63	4712.26	4605.09	4868.98	4081.26	4872.93	4763.94	4289.41	4292.65	4525.17	4616.23	4503.73	5054.65	4924.05	4059.54	4002.56	4600.31	4740.79
163	4462.48	4256.47	5112.12	4549.57	4638.7	4722.85	5192.9	4082.77	4373.21	4406.69	4668.25	4532.6	4399.41	5024.43	4554.46	4922.25	4722.06	4923.16	4153.25	4371.89	4775.63	4703.63	4568.1	4764.91	5126.4	4466.38	4942.94	5199.22	4682.52	4517.26	4543.64	4587.83	4850.4	4433.52	4985.86	4919.23	4615.57	5159.25	4214.07	4923.27	4426.98	4620.43	3954.86	5196.01	5042.1	5068.23	4958.56	4803.12	4535.78
164	4718.79	4670.11	4649.54	4394.98	5169.93	4869.96	4378.22	4787.33	4347.81	4349.86	5514.86	4625.57	4591.84	5549.01	4894.62	5101.74	5396.22	5116.78	4944.49	5035.83	5067.26	5406.12	5041.88	5274.3	5264.4	4450.77	6060.7	4632.48	4938.65	5133.49	5066.32	5853.78	5365.01	5355.64	5031.51	5363.56	5378.95	5312.26	5280.44	4948.37	4562.23	5106.36	4574.94	5269.54	5504.25	5168.83	4844.69	4844.15	4824.31
165	8915.67	8985.62	9149.47	8616.33	8968.96	8371.51	8066.28	8313.99	8579.16	8448.46	7575.05	8039.02	7783.22	8443.96	8555.93	8610.54	8371.73	7628.42	6962.69	8053.21	7500.12	7185.81	7982.95	6947.85	8995.54	7525.21	7590.83	7970.37	7740.19	7758.35	7152.79	7162.93	7013.75	6772.89	7168.19	7203.23	7053.25	7008.86	6530.86	6315.19	6682.59	6796.99	6484.16	7486.49	6862.01	6765.36	6341.38	6653.68	6424.36
166	11855.4	12866.2	12632.9	14021.9	13430.8	12993.7	12835.8	12965.9	12268.9	13111.4	13929.4	12449.7	12924.5	13475.5	12866.9	13820.5	13703.1	14016.2	13009.1	13957.5	13269.5	14708	13806.9	13959.1	14532	13763	13290.1	14220.2	14149.7	14415	14263.8	14394.5	15178.2	13974.9	15030.7	13480	14041.7	14378.4	14913.7	13626.6	13219.3	14596.4	13237.1	15083.3	14481.3	14020.9	14004.8	13824.4	14235.2
167	4235.42	4905.21	5088.04	4428.28	4467.43	4775.98	4466.02	4790.53	4345.7	3916.83	4519.28	4026.1	4927.67	4688.74	5191.1	5418.9	5128.81	5634.41	5219.4	5659.4	6449.81	6157.41	6339.38	5502.38	6514.58	5872.07	6703.26	7125.64	6547.6	6668.17	6518.17	7647.37	7184.32	7890.75	7936.12	7318.53	7925.02	7677.14	7424.93	7902.46	7817	7985.47	7631.12	9343.74	8240.33	7894.2	7355.65	6437.75	6802.8
168	10416.6	10605.2	10871.1	9589.86	9244.44	9117.98	10388.1	9356.22	10442.8	9708.86	9511.1	9718.91	8954.04	9896.94	9703.33	10154.3	9202.68	9171.79	9505.95	9635.3	9144.42	9306.59	9525.06	9151.73	9716.6	8210.36	9829.95	8539.72	9322.72	8588.57	8261.04	8605.33	9439.2	9192.26	8634.11	8576.46	8455.15	9065.99	7674.88	8252.78	8755.05	9441.8	7793.69	8369.25	8462.78	8559.84	8803.62	7968.27	8198.01
169	4117.4	4504.25	5185.46	4595.95	4716.56	5144.86	4898.32	5375.17	4928.1	5196.57	4231.65	5007.93	4718.72	4677.73	5244.15	5197.77	4824.37	5465.62	4424.22	4655.35	5792.38	4863.62	5301.51	4997.4	5030.41	4927.33	5604.83	4797.56	5065.54	4787.67	5033.84	4850.05	5239.23	5327.75	4926.32	5105.33	4917.23	4509.09	4915.65	4415.86	5422.67	5012.27	5175.69	4774.95	5464.89	5059.98	4922.17	4710.69	4345.2
170	4319.27	4116.11	4661.05	3256.6	4526.21	4745.81	4456.51	4044.79	3890.16	4445.46	4160.37	3981.06	3989.96	4302.72	5022.38	4640.14	4916.65	4133.25	4657.17	4347.11	4888.72	5263.52	4805.01	4422.37	4827.21	4167.85	4985.7	4570.69	4286.84	4842.33	4695.72	4638.4	4120.09	4236.57	4345.6	4404.69	4579.15	4805.31	4144.51	3939.52	3867.6	4553.93	4445.07	4681.96	4851.62	3854.63	4225.85	4165.51	4415.09
171	8597.22	7994.58	8625.94	8792.32	8021.17	8199.59	7678.33	8950.85	7815.63	7918.83	8097.59	7561.11	7688.84	7940.9	8858.37	8624.57	7889.41	8313.74	8341.42	7585.37	8537.6	7736.99	7604.54	8060.46	7826.77	7461.05	7619.35	7876.83	7366.89	7332.01	7349.94	7776.51	7319.48	6901.88	6743.73	7247.43	7342.64	7439.28	7338.47	7782	7087.62	6728.77	7428.31	7244.28	7899.2	7212.8	7027.93	7163.31	8032.14
172	3921.6	4636.93	4780.78	4297.01	4444.54	4276.63	4041.8	4422.27	3559.46	4731.53	4407.49	3957.6	4046.05	3953.12	4589	4542.05	4779.72	4240.56	4252.77	3940.88	5064.74	4682.73	4544.16	4622.75	4246.52	4338.65	4694.65	4203.17	4290.01	4355.86	4076.12	4243.32	4552.16	4074.9	4592.44	4645.46	4868.43	4920.14	4083.19	4036.73	4347.37	3774.68	4157.4	4205.78	4039.09	3811.27	3913.51	4186.36	3628.01
173	3818.98	4214.54	4427.23	4443.44	3925.41	4348.56	4166.98	4637.36	4018.74	4341.81	4493.07	4466.09	4263.8	4566.77	4555.31	4566.62	4810.72	4281.01	4096.72	4435.4	4510.54	4489.41	4240.33	4266.64	4224.75	4522.69	4181.56	4422.33	4359.4	3647.98	4481.36	4323.12	4667.99	4271.42	4660.65	4465.2	4222.16	4436.68	4443.58	4263.3	4532.88	4756.37	4428.67	5631.4	4225.3	4775.88	4173.41	4413.79	4470.4
174	14324.3	13990.4	14166.9	13807.1	12589.9	13523.9	12804	13611.6	13306.9	12457.9	13082.9	11996.1	11869.1	12420	12409.5	13667.4	12760.4	12506.1	12219.5	11646.6	11967.8	12145.6	11904.9	12113	11183.1	10824.1	11417.9	10788.6	10026.2	10128.1	10323.5	11096.9	10787.2	10593.5	11334.6	9847.04	10184.6	11017.6	10003.6	10373.4	10577.3	10333.4	9751.21	9776.99	10253	9841.58	8884.53	9796.05	9118.96
175	23214.2	22582.6	23975.2	19965.7	21200.2	19395.7	19993.9	16261.3	15105.7	15244.4	15163.3	13702.2	12712.1	14022.3	13058.8	13000.7	12523	11914.3	12158.1	11068.3	10646.4	11016.6	11479.8	10634.3	10216.3	9439.16	11987.2	10327.7	10477.1	10089.8	10007.9	10373.4	9833	9720.46	10400.4	9706.54	9569.9	10024	9552.4	9043.6	9186.68	9150.19	8990.21	9502.28	9256.59	8963.36	8484.89	8666.12	9367.44
176	4291.85	4526.88	4702.49	3851.22	3694.98	4010.36	3833.02	4224.81	3767.83	4235.04	3955.46	3911.05	4446.49	4162.44	4663.16	4829.46	3702.85	3997.65	4531.49	4395.46	4449.51	5050.11	3857.33	4470.58	4713.3	4158.88	4428.37	4381.06	4323.46	4221.83	4091.86	4929.27	3717.83	3743.62	4796.41	4540.36	5027.41	4617.09	4529.73	4010.47	4238.91	4541.35	3837.14	4579.81	4556.01	4713.04	4375.48	4808.59	4237.78
177	4061.2	3976.01	4637.59	3665.48	3854.79	3586.77	4449.6	4254.36	4611.62	4586.15	4458.43	4229.21	3748.01	4677.96	4233.44	4249.26	3983.77	4689.83	4537.12	4061.72	4687.95	4245.14	4763.95	4277.75	4758.2	4304.74	5082.91	4100.25	4144.25	4022.15	4183.72	4851.83	4576.31	4754.23	4503.36	4678.91	3888.11	4487.77	4108.84	4214.11	4517.09	3839.23	3996.79	4691.4	3988.27	4134.15	4308.65	3972.86	4220.6
178	8522.26	7604.25	8693.54	8542.28	9056.01	9154.88	8757.81	8119.77	8002.28	8267.14	8410.02	8060.17	8113.8	7993.42	7475.69	8812.91	8440.49	7633.51	7863.8	7930.26	8501.88	9314.31	8225.8	7674.93	9230.94	8101.89	8433.49	7798.89	7190.88	6952.65	7689.84	8345.09	7356.89	7423.05	7854.81	7633.2	7514.1	8422.91	6961.93	7941.28	7261.43	7485.86	7773.44	6982.2	6778.73	7125.7	7103.59	7238.67	7501.27
179	6986.96	6906.94	7173.91	6813.4	7997.59	6782.1	7800.85	7532.09	7600.62	6699.07	8095.23	6758.75	7073.79	7214.9	7798.12	7985.98	7271.58	8094.06	6895.58	7569.35	6862.48	7704.78	7027.14	7584.54	7649.32	7295.89	7836.64	7226.81	6601.85	7343.69	7905.14	7746.1	7611.9	7313.99	7590.1	7273.44	7496.42	7374.65	7126.64	6978.42	7291.27	6864.38	7172.91	7837.14	7214.01	7037.12	6508.06	5986.73	6489.44
180	4830.6	4836.2	5599.26	4514.69	4191.19	4318.41	4628.81	4122.84	4669.06	4642.1	4010.83	4861.84	4266.85	4881.58	4378.47	4794.88	4932.98	4907.63	4669.96	4146.95	5304.79	4542.07	4697.68	4473.62	5060.77	4607.64	4895.78	4322.37	4416.8	4788.88	4182.06	4789	4647.93	4691.05	4561.64	3844.36	4470.62	4539.47	4755.81	4103.12	4355.99	3903.84	4686.21	4361.75	4828.85	4163.02	4295.19	3883.59	4189
181	6986.54	6403.31	7451.54	7130.7	6110.94	6273.51	6022.98	6928.62	5792.53	6253.89	6748.06	6116.41	6042.88	5795.15	6251.94	6598.21	5910.17	5565.44	5878.65	6600.59	6554.93	6098.14	6189.54	5871.89	6207.35	5702.65	6073.12	5749.78	5052.46	5981.42	5853.01	5701.22	5511.27	5683.42	5856.67	5078.67	5705.63	5949.48	5607.84	5105.46	6095.26	5842.67	5541.99	5428.89	5480.4	5446.14	5869.07	5251.7	5860.58
182	5547.36	6045.27	5641.22	5825.77	5225.79	5250.33	5054.14	5287.49	5666.19	5694.79	5193.57	5642.15	5575.01	5605.88	6083.68	6001.6	6157.67	6164.73	5748.56	5606.94	5679.21	5665	5855.38	5842.59	5748.02	5057.57	5790.19	5604.81	6001.02	5281.05	5647.78	5338.57	5451.26	5693.19	5611.27	5939.56	5532.22	5413.57	5444.64	5052.7	5349.65	5450.37	5098.85	6023.74	5957.64	5937.96	5142.43	5883.99	5406.68
183	12351.9	11054.7	11951.7	11264.1	10464.5	10178.8	10187	9878.14	10055.7	9702.2	11468.6	10786.9	9168.33	10870.4	10541.4	11406.9	9980.63	10685.8	9237.65	9704.52	9845.11	10010.2	9184.67	10090.7	10588.4	9616.83	9520.72	10031.7	9285.43	9275.81	10166	9010.54	10322.3	9297.59	9828.72	8807.68	9226	9858.72	8590.58	9302.56	9062.01	8847.23	8178.4	8724.53	9092.64	8364.31	8439.26	8878.88	9259.27
184	7186.67	7604.79	7039.78	7097.25	6822.36	6206.85	6176.88	5803.27	5964.63	5867.17	6134.59	5141.07	5513.52	6359.57	6547.04	6036.21	5405.01	6250.67	5633.25	6552.99	6088.41	5984.81	5845	5689.74	6333.83	6338.69	5966.07	5561.83	6447.31	5917.3	5927.79	6176.74	5683.91	6139.21	6442.43	5789.77	5596.99	6511.43	5225.98	5452.06	5952.68	5951.35	6191.85	5958.17	6409.3	5566.47	5925.77	5904.33	5847.36
185	4480.72	4197.83	5062.4	4484	5268.79	5099.3	4745.48	5112.67	4707.52	4762.93	4330.36	5043.9	4513.7	4500.48	4547.21	4237.54	5420.67	5200.04	4719.05	5078.49	5057.7	5058.26	5304.47	5143.85	5649.04	4811.63	5788.46	4675.96	4670.43	5373.99	5265.22	5488.4	5013.77	5199.46	5735.69	4574.01	4978.69	4930.51	4745.21	5323.83	5314.3	5089.53	5826.59	5075.02	5351.38	4532.83	4208.63	5005.98	4994.49
186	4372.44	5258.64	5172.6	4741.43	4464.58	4340.44	3984.3	4327.98	3993.46	4115.73	4531.73	4340.86	4381.99	4390.88	4402.47	4976.36	5875.14	4411.7	4374.67	4790.8	4856.85	4952.46	5003.47	4926.6	4669.37	4982.44	5086.44	4993.89	5184.35	4794.46	4240.72	4972.02	4622.41	4893.32	5012.53	4550.95	4799.52	4458.72	4510.43	5307.23	4819.35	4950.14	4938.15	4911.04	4984.73	4657.89	3863.01	4599.83	4864.48
187	6616.65	5629.56	7087.78	5948.65	5699.1	6862.93	6254.2	6259.93	6486.51	6353.1	6209.2	5522.12	6226.54	6426.53	6663.32	6755.94	7026.9	5646.56	6086.93	6203.91	5995.1	6852.42	6351.88	5807.59	6331.63	6196.63	5856.79	5936.64	6235.07	5900.42	6358.93	6129.53	6600.25	6423.23	5716.9	5981.6	6763.17	5800.38	5708.88	6290.27	5812.77	5761.95	6086.16	6364.75	6054.4	5717.11	5526.91	5321.25	5416.26
188	8372.68	8409.68	8866.81	7738.53	7401.65	7534.8	8320.69	7491.9	6835.89	7621.25	7546.7	7171.47	6831.26	7939.84	7685.99	7804.35	7588.74	7155.15	7409.63	7062.65	7186.28	7504.83	7108.11	7169.11	7549.32	6997.17	7197.25	6729.46	6951.65	6531.21	7210.23	7317.9	6835.28	7042.01	6910.9	7221.11	7313.07	7235.15	6488.54	7094.74	6509.98	6488.4	5898.75	6676.54	7519.9	6568.83	6383.94	6446.15	6821.05
189	15967	15870	16131.1	14957.3	13577.4	13087.7	13623.9	12099	9443.06	10788.9	9597.99	8820.99	8618.65	9206.75	7795.85	8078.46	7503.86	8183.01	7449.59	6986.07	7135.42	7494.78	6905.19	7005.65	7155.8	6872.38	7572.2	6895.95	6397.93	7612.94	6957.54	6703.79	7082.3	6258.86	7236.89	6663.58	6934.33	6530.69	6602.98	6123.65	6510.51	6169.4	6143.27	6689.62	6768.09	6296.8	5789.46	5774.47	6789.31
190	3898.37	3740.98	3911.38	3149.12	3961.85	4515.74	3395.98	3827.84	3838.54	3624.02	4134.17	3773.02	3498.28	4170.3	4337.94	3808.95	4259.02	4307.47	4159.41	4126.01	3954.8	4414.09	4006.79	4452.77	3737.09	4142.89	4425.75	4303.26	3908.51	3908.33	4292.67	4057.15	4091.33	4084.12	4303.16	3840.33	3446.09	4620.74	3859.75	3722.11	4357.65	3922.27	4160.21	4480.26	4042.49	4382.15	4277.59	3715.67	3902.8
191	8291.38	7118.79	8432.14	8278.89	7426.74	7822.42	7559	7629.78	8284.93	7065.41	7520.35	6675.54	7570.47	7270.09	7475.67	7536.09	6782.67	7402.31	6618.44	7923.02	7377.9	7687.04	7120.27	7441.17	6950.77	6777.77	7117.58	7202.83	6238.7	7217.33	5914.86	7264.02	6788.2	6733.27	6688.68	5861.22	6471.96	6473.96	5878.23	6635.42	6609.36	6590.65	6559.99	6778.94	6654.38	6133.21	5658.99	6272.35	6051.2
192	16909.4	15757.4	16617.4	16367.8	15251.1	14305.5	16410.5	14872.4	14769.6	15211.8	14275.8	14284.3	13418.2	14015.2	13905.3	15059.1	13116.9	13763	12847.8	14013	12546.3	14343.7	12741.9	13417.6	13321.3	12148.5	14200.3	11811.9	12728.8	12290.4	11874.6	12295.4	12394.4	11763.9	11881.8	11085.5	11911.7	12494.8	10988.1	11008.9	11262	11344.6	12162.6	11126.3	12590.9	10906.9	10519.1	11250.4	11338.3
193	5283.36	5985.69	6363.47	5885.22	6053.93	5599.79	6060.99	5502.12	6635.65	5460	5341.98	5636.54	5641.85	5988.56	6455.46	6143.62	6116.69	6510.47	5648.28	5845.35	6145.09	6106.06	5979.09	5833.12	5885.63	5178.86	5834.25	5236.33	5525.52	6427.81	5285.89	6083.25	6169.11	5808.88	5205.74	4957.77	5431.94	5269.58	5304.93	5444.47	5418.23	5644.17	5568.58	5743.12	4918.77	4918.35	4546.91	5024.25	4944.72
194	9482.05	9768.77	9652.91	8254.81	7608.74	8041.47	8231.94	7324.91	7105.33	7366.33	7481.1	7768.41	7745.02	7164.64	7655.93	7811.75	8569.58	7937.3	7805.02	7881.22	7658.23	7120.51	7032.54	7244.07	7615.67	7448.42	8144.25	7240.06	7290.63	6867.15	7045.91	7389.52	6797.4	6642.54	7289.38	6505.38	7040.77	7695.93	6078.68	6925.79	6732.93	6153.98	7093.58	7203.96	6655.35	6510.05	7150.14	6658.41	6620.59
195	4874.84	4803.41	4932.57	5044.58	5037.43	5528.89	5155.46	4595.69	5033.65	5257.53	5300.42	5081.73	5194.52	4720.16	5039.4	5361.56	5252.63	4603.35	5042.48	5004.33	5329.62	4965.54	4821.09	4584.4	5657.93	4796.19	5487.51	5215.16	4702.88	4861.19	5262.06	4874.35	5075.91	4826.31	5286.22	4831.27	4536.67	5354.68	4827.74	5069.05	4856.12	5276.38	4994.26	5014.51	5127.11	4960.37	4758.47	4936.26	5429.9
196	5345.95	5672.2	5498.96	5457.85	5211.91	5662.52	5521.09	4912.72	5088.26	4606.47	5076.83	5391.67	5009.35	4872.8	5164.47	5917.58	5544.41	5652.78	5197.4	5457.49	5393.78	5480.4	5133.68	5386.49	5230.67	5337.46	5876.32	4616.27	4991.26	5280.63	4881.98	6083.48	5654.93	5429.19	5115.47	5313.04	5098.1	5342.28	5585.69	4461.47	5710.21	5225.79	4662.23	4766.48	5502.1	5312.15	5359.52	5143.32	4941.42
197	9667.81	10361.9	10620.2	9662.11	10226.3	9561.25	9595.72	9601.93	9944.17	9466.8	9507.42	9010.22	8745.75	9275.48	9442.23	9445.14	10501.9	9368.11	9262.37	9594.07	9722.31	9297.81	9100.89	8517.81	9181.53	8109.37	9142.43	8838.59	8044.12	8651.86	8808.25	9010.69	9228.98	9093.68	8448.15	8178.14	8442.31	8837.58	7299.64	8637.58	8341.99	8167.2	8104.94	8793.9	8446.38	8436.33	7728.1	8045.36	9134.79
198	6217.41	6437.68	6441.09	6168.28	5896.58	5951.47	5502.78	6130.2	5690.85	6109.57	6567.19	5438.89	5723.57	5671.79	6068.26	6488.35	5922.98	5664.41	5351.33	6373.77	5962.88	5705	5723.2	5707.32	5982.57	5639.58	5690.89	5653.35	5319.91	5845.12	5803.16	5499.52	5896.53	5373.63	5567.3	5067.36	5511.27	5842.94	5822.23	5003.86	5428.51	5597.81	5439.09	5417.98	5563.41	5482.26	5111.19	5808.99	5463.94
199	5704.54	4921.86	5998.15	4952.57	5373.98	5010.95	5145.42	5446.93	5407.22	5710.07	5083.38	5537.63	4475.64	5627.36	5744.1	6315.57	6170.46	5957.35	5135.85	5369.64	5506.27	5937.27	5530.73	5709.62	5755.78	5191.65	5129.04	5474.36	5531.84	5892.85	5656.75	5811.7	5194.2	5132.77	5589.84	5878.88	4849.02	5630.74	4481.05	5005.57	5373.98	5406.79	5720.01	5805.26	6070.47	5352.79	5244.27	4979.15	5239.85
200	4976.35	4623.32	4617.23	4599.75	4387.41	4760.11	4927.59	4541.23	4402.07	5351.95	4692.75	5059.25	4917.81	4508.94	5190.06	4803.78	5069.63	5421.59	5368.95	5008.51	5278.8	5097.35	4818.22	4966.93	5209.16	4712.54	5100.74	5285.93	4204.02	4528.94	5346.75	4750.78	5326.53	4686.53	5368.04	4625.09	4935.14	4964.95	4979.43	4650.84	4493.32	4643.17	5502.28	4877.68	4643.06	5054.88	4615.44	4717.95	4871.48
201	4282.2	5017.22	4828.28	5287.65	4381.91	5188.32	4475.57	4353.02	4822.57	4288.53	5106.83	3935.36	4568.7	4782.8	4389.95	5118.06	4650.81	4744.04	4840.19	5216.57	4825.56	5151.47	4922.26	4963.9	5204.02	4468.63	4908.85	4249.53	4327.48	4879.65	4900.8	4963.91	4649.75	5088.6	4418.65	4872.28	4854.83	5329.54	4269.49	4609.9	4188.46	4931.26	5206.05	5268.6	4780.2	5316.17	4110.15	5051.15	4825.43
202	7911.81	7788.9	8009.74	6375.1	7272.69	7357.31	7052.74	7437.98	6939.44	7476.11	6832.83	6919.75	7118.57	7324.81	7319.42	7249.07	7972.56	7087.02	6622.15	6688.79	7485.78	7202.95	7351.23	7490.93	7038.09	6830.01	6875.28	7139.07	6864.44	7056.73	6301.04	6710.79	6064.01	6277.59	6775.4	7082	6175.11	6518.77	6070.4	6357.85	6337.41	6140.85	7216.3	6678.75	7030.02	6498.95	6189.58	6091.47	6282.15
203	3991.65	4363.36	4202.17	4328.6	4335.78	4556.73	4398.1	4329.91	4488.35	4590.38	4399.86	4194	4258.86	4647.42	4616.31	5290.8	5037.99	4067.23	4575.6	4768.42	4755.26	4768.78	4372.27	4918.38	4938.74	4614.07	5042.25	4081.42	4327.3	4656.56	4730.69	4810.64	4852.93	4135.38	4808.88	4376.86	4441.32	5274.62	4683.58	4287.12	4629.41	4116.16	5519.1	4834.91	4667.48	4585.07	4485.64	4676.9	5369.59
204	13752.4	14339	15166.9	15019	13428.5	14702.1	13975.2	13872.5	13386.1	13532	12891.6	13607.3	13487.7	13091.6	13901.9	13835.6	13858	13376.3	13821.1	13320.3	13554.6	13806.6	12059.2	12862.1	13625	13741	13148.1	13021.5	12844.8	12936.1	12009.1	13516.6	13032.5	12542.6	12923.9	12642.1	12632.7	12536.8	11601.8	12111.2	12238.5	12956.9	12853.6	12457	11357.2	11556.2	12496.2	12355.4	12640.9
205	6034.62	6709.85	7188.63	6318.16	5939.9	6640.11	6606.75	6137.28	5568.69	6557.95	6857.33	5288.89	5639.43	6700.6	6574.41	6610.44	7053.1	5850.26	6602.58	5978.59	6195.22	6047.32	7052.15	6918.26	6257.86	6068.2	5766.6	5431.1	6143.41	6594.58	6022.53	6230.22	6190.49	5337.94	5966.52	5633.49	5682.63	5625.48	5217.69	5453.44	5959.07	5055.11	4970.12	5005.17	5895.7	5375.38	5111.73	5629.19	5385.93
206	5500.25	5432.09	6730.04	5482	5000.3	4367.16	5128.91	5186.64	5157.53	4570.32	4755.37	5443.81	5541.88	5458.12	5499.28	6021.42	5255.48	5555.62	5479.6	5573.6	5286.69	5813.33	5159.62	5268.53	5672.93	5057.49	4907.8	5321.37	5155.43	5723.33	5120.4	5848.07	5531.69	5098.54	5420.58	5423.41	5416.44	5615.14	5243.23	4904.91	5288.6	5445.4	4841.31	5090.73	5313.44	5109.79	4854.53	5839.89	4860.09
207	4778.58	5254.21	5359.88	4542.09	4699.47	4728.01	4287.6	4660.48	4183.36	5120.14	5040.95	4843.05	4713.95	5403.37	5561.14	5598.28	5017.73	6013.9	5172.78	5220.86	5730.46	5299.37	5661.37	5314.88	5217.67	4239.12	5853	4949.7	5093.53	5230.36	4698.74	5631.26	5276.7	5454.47	5257.09	4982.43	5196.15	5454.65	4833.86	4959.79	5610.69	5091.25	5085.17	5013.86	4256.25	5395.67	4489.37	5420.1	4582.44
208	4782.43	4647.16	5872.7	4849.28	5279.46	4965.48	4761.8	5046.28	5544.6	4738.42	5684.17	5417.59	4644.35	5097.32	5843.21	5542.78	5553.98	5833.3	5142.94	5172.17	5750.53	5719.54	5066.9	4634.81	5251.43	4661.22	5165.65	5482.19	5220.58	5136.89	4576.51	5583	5468.11	5375.17	4579.53	5674.53	4761.62	5400.04	4790.56	4761.64	5356.3	5012.07	4931.88	4811.64	5212.49	5434.74	5950.64	5263.32	5643.74
209	4590.73	4033	4744.44	4072.47	4657.65	4342.3	4544.36	4819.27	4290.54	4624.72	4716.59	4423.81	4769.51	4661.51	4792.6	4713.78	4581.17	4556.89	4227.33	4530.37	4644.56	4677.88	5036.75	4805.19	5257.79	4713.54	5095.57	4217.64	4777.11	5024.94	5484.38	4773.14	4493.59	4106.15	4595.17	4566.72	4575.65	4459.02	4683.04	5147.77	4630.42	5198.1	4902.47	4923.27	4129.95	4457.46	4204.06	4822.1	5000.42
210	7431.98	6889.65	6832.68	6642.81	5610.1	6707.99	6834.32	6107.62	6972.99	6428.48	5889.69	5592.47	5432.59	6101.16	6417.78	6949.12	5955	6814.63	6219.1	6679.48	6369.44	6406.31	6259.44	6464.07	5707.67	6857.26	7046.41	6301.09	6336.93	6214.68	6100.67	5211.74	5669.44	6668.14	5995.73	6495.6	6313.47	6391.27	6420.1	5915.8	6071.78	5893.2	6122.38	5946.38	5801.53	5701.93	5628.64	5986.49	6117.3
211	5470.47	5047.58	5047.59	5234.57	4818.23	4944.49	5033.43	5258.7	4950.84	4999	5436.02	5086.78	4877.49	5812.15	5386.6	5449.02	5262.26	5346.09	5241.02	5162.11	5461.31	4929.32	5585.98	4728.79	5372.84	5079.69	5379.75	5555.91	5031.73	5050.22	4735.65	5515.32	4971.38	6206.47	4679.95	5749.93	5158.53	5038.42	5104.3	5539.9	4963.8	5054.57	5532.3	5367.06	5463.8	5148.93	4376.41	4948.64	5193.02
212	6902.22	7448.06	7347.02	7296.19	7657.91	7690.07	7196.4	8069.49	7043.69	7124.98	7063.21	6101.79	6315.9	6535.47	7337.22	7118.6	7119.37	6924.15	7245.42	7131.68	7056.83	7002.22	6904.35	7059.9	7080	7310.44	7341.73	6935.31	7325.3	7389.78	6681.05	7029.83	6792.58	6715.06	7007.83	6326.48	6203.9	6462.48	6619.52	6746.44	6459.49	6987.84	6452.51	6124.31	7419.15	6385.8	7437.73	7044.91	6438.1
213	4672.27	4724.56	4448.44	4449.89	4624.74	4528.05	4712.47	4343.72	4899.53	4669.35	4038.21	4920.43	5104.25	4459.65	4492.73	4737.27	4954.7	4804.22	4840.36	4624.47	4618.77	4843.91	4909.89	4598.58	5166	4743.42	4150.32	4677.36	4464.14	4059.77	4499.01	4405.52	4841.12	4733.05	4652.88	4559.65	4760.48	4716.65	4581.9	4466.25	4597.31	4386.7	4495.05	4700.98	4513.8	4231.62	4293.73	4619.79	4696.8
214	5530.48	4968.95	5254	4770.06	5537.44	5821.43	6018.73	6130.48	6204.78	5359.46	5772.37	5584.05	5092.56	5677.57	5497.49	5612.22	5611.6	6022.58	5333.94	5513.83	6127.22	6273.89	5540.63	5274.32	5405.72	5740.48	5728.3	5672.93	5172.62	5555.11	5579.73	5336.54	5988.75	4595.11	5574.94	5354.63	5492.54	5527.46	5272.95	5238.33	5504.14	5360.51	5452.04	5060.05	5613.69	5946.12	5475.11	5373.75	5817.72
215	4570.32	4036.41	5078.75	4833.28	3982.72	4225.58	4587.09	4295.79	4592.91	4575.72	4653.38	4094.79	4836.31	4845.26	5399.4	4728.46	4993.17	4702.83	4467.02	4846.8	4658.16	5699.51	4803.59	4922.14	5308.56	4775.07	4559.32	5111.37	4394.37	4863.8	4781.02	4817.96	5331.38	4458.69	4861.89	4407.09	5135.43	4784.68	4953.78	4919.93	4658.72	4543.94	4553.65	4773.48	4893.33	4414.68	4348.32	4162.33	4493.86
216	6164.84	5615.37	7040.49	6401.83	6408.44	6323.37	6698.48	5875.51	5733.38	6086.35	5926.02	5750.36	5862.11	5483.63	5693.35	6246.59	5628.94	5564.52	6213.62	5360.33	5849.63	5821.69	5936.75	5257.4	5256.94	4797.16	5914.63	5360.3	5370.27	4855.69	4947.94	6082.42	5586.77	5464.02	5703.48	5168.84	5361.77	5949.58	5445.15	4905.81	4692.21	4879.78	4788.25	5207.59	5342.51	4838.2	4877.64	4594.05	5108.07
217	6218.53	6345.67	6595.65	5987.09	6140.67	8783.79	15428.2	12856.8	11889.6	11448.4	11072.7	10976.2	10079.5	11338	10814.4	11394.5	10441.8	9608.46	10558.6	9895.26	11144	8801.51	8519.35	8635.78	9363.77	7573.05	7075.89	7412.6	6894.31	8024.25	6999.75	7771.58	7811.28	7754.3	7407.94	7134.95	7257.51	7325.68	7564.06	6904.12	7482.81	6933.05	7294.91	7155.94	7112.54	6863.53	6636.06	6582.73	6788.83
218	4070.33	4477.64	4534.72	4641.53	4552.88	4202.06	3942.68	3957.02	4066.93	3517.19	4559.95	3772.44	3655.26	4264.21	4486.67	4340.25	4743.65	4908.7	4040.74	4291.31	4873.89	4471.47	4531.31	4579.44	4568.75	3724.22	4477.49	4040.31	3865.4	4256.74	4061.47	4390.44	4386.69	4379.15	4373.96	4592.12	4549.43	4503.91	4192.3	4134.78	3822.38	3951.37	4227.72	4446.72	4031.68	3826	3913.62	4319.33	4326.42
219	5476.84	5473.96	6551.17	5055.53	6111.89	5280.78	6101.52	5803.95	5517.98	5306.75	5523.77	5703.93	5428.07	5474.44	5459.46	6649.1	6344.05	6005.96	5797.77	5923.16	5115.36	6082.96	5999.52	5099.09	5810.48	5923.52	5755.04	5973.19	5815.46	5292.69	6134.41	5548.83	5917.67	5342.19	5999.52	6065.49	5932.02	5854.62	5297.07	5940.22	5971.8	6317.94	6020.49	5370.52	5565.46	5961.25	4865.31	5374.88	5435.11
220	11252.4	11704.8	11843.4	11629.3	11572.2	10675.9	10743.9	10807.8	10100.9	11218.9	10944.8	10458.5	10068.2	10368.7	10982.2	11128.1	11328.7	10231.7	10048.2	10380.1	10535.4	10040.7	9785.53	10165.2	10057	9820.7	10200.1	10550.9	9479.62	9331.04	8979.22	9966.58	10145	10173.2	8943.4	8710.68	9397.91	10052.5	9247.85	9258.17	9681.16	8905.75	8947.95	9768.57	8807.68	8974.86	7872.73	9059.78	8998.22
221	5141.6	4696.62	5088.14	5514.11	5580.19	5182.53	4625.58	5302.04	4732.79	4903.98	5081.04	5022.35	4018.43	5219.77	4892.15	5850.28	5147.17	5093.59	5136.27	5263.3	5283.94	4942.12	5355.86	5145.75	5469.86	4820.32	5280.2	4587.44	5065.02	4654.48	5289.79	5380.22	5297.35	5247.28	5112.26	4649.47	4944.98	5489.79	4475.69	4518.2	4865.17	5733	4755.32	5092.12	5366.9	5162.04	5550.83	5093.32	5230.68
222	8808.94	9306.79	9251.15	9252.6	9221.69	8661.8	9057.51	9299.98	8459.3	8775.64	8878.74	8477.51	8137.75	7689.64	8082.8	8894.59	8934.89	9109.53	8252.26	8097.05	8873.49	8457.05	8335.56	7711.63	7877.16	7693.47	8445.75	7719.15	8161.38	7917.23	8311.9	7895.02	8049.11	7115.2	7951.53	7756.64	7294.07	7585.81	6671.65	7508.11	7509.53	8402.38	7627.32	7284.88	7658.91	7643.56	6915.99	6533.84	7128.04
223	4386.09	4538.79	4767.98	4288.88	4437.8	4398.4	4430.7	4675.52	4397.79	4466.25	4715.69	4395.77	3932.84	4860.7	4580.3	5070.15	4820.26	4632.44	5272.41	4279.06	5215.23	4710.83	4334.57	4412.83	4619.79	4865.06	4503.84	4550.23	4294.74	4395.72	4559.19	4456.73	4621.78	4652.33	4867.85	4794.6	4445.51	4642.98	3953.38	4980.51	4347.26	4437.73	4194	4286.37	4295.73	4785.91	4357.81	4182.21	3911.38
224	4044.1	4139.38	3747.9	3277.89	3501.43	3939.07	3748.38	4134.14	3614.75	3619.51	3632.78	3790.72	3693.56	3922.96	3705.96	4379.25	4318.95	3920.42	4187.52	3849.85	3864.47	4124.91	3642.74	4152.52	4401.22	4038.93	4046	4061.93	3837.11	3405.21	4464.59	4403.74	4451.25	3951.31	4323.79	3798.21	3821.73	4021.99	3511.62	3428.99	3834.21	3550.75	3884.7	4403.06	3709.3	4361.33	3841.22	4014.51	4279.31
225	5739.62	5907.05	7069.96	5860.74	5970.54	6095.67	6821.35	6406.56	5830.31	6389.01	5113.75	5098.99	4843.75	4973.94	5037.96	5118.02	5153.22	4344.04	4835.35	4807.93	5283.88	5734.36	5768.99	5107.21	4978.38	4047.74	5096.09	5566.19	4275.95	4716.33	4885.7	4568.64	5188.4	4865.73	5432.85	4365.81	4542.02	4932.51	4743.25	4151.05	4552.78	4030.12	4601.9	4873.47	4590	4665.58	4495.36	4351.11	5087.63
226	3106.49	4044.86	3779.57	3750.16	3842.1	4702.64	4058.35	4416.59	3713.64	4160	4280.78	3748.68	3774.53	3631.46	4095.84	3947	4086.12	4009.23	3869.49	4188.83	4255.95	4445.93	4203.77	3927.36	3776.47	4129.81	4642.94	4446.88	3962.85	4127.01	4007.33	4144.95	4351.2	3237.11	4505.79	3796.21	4138.21	4482.95	4299.33	3549.14	3577.59	3670.25	3721.43	3726.37	4079.95	4063.46	3920.43	3751.69	3696.48
227	5475.47	5494.99	6076.83	6226.9	6706.35	6627.48	6089.85	5748.6	5583.36	6755.15	5456.93	5301.14	5256.3	6150.53	5582.11	6714.49	6675.49	5790.83	6397.57	5857.33	5593.67	6001.49	5705.63	6263.89	6124.81	5365.72	6208.59	6019.46	5661.53	5652.64	5723.78	5932.46	5878.96	5719.57	6134.27	5524.72	5887.52	5334.36	5796.33	5326.75	5820.91	5377.64	5767.58	5658.48	5758.32	5915.16	5336.14	5241.63	5264.09
228	7639.36	7586.81	8637.42	7101.02	7377.35	7665.85	7401.62	6861.81	6945.91	7430.26	6733	6700.09	6117.85	7046.79	6924.04	7431.59	6538.78	6379.83	6196.31	6654.77	6492.28	6724.32	6662.88	6408.91	6996.93	5876.79	6335.14	6111.85	5962.38	5888.63	5280.25	6222.7	5877.62	5854.21	5478.4	6024.41	5634.56	5806	5641.79	5837.07	5870	4694.43	5247.98	5277.12	5954.21	5458.09	4956.2	5688.85	5766.04
229	3327.14	3795.51	3701.35	4071.78	3917.4	4026.49	3517.49	3570.81	3709.49	2892.69	3897.06	3590.27	3611.47	3956.06	3529.09	3862.05	3833.37	4156.36	3673.4	4123.2	4168.21	3878.94	3751.32	3719.43	4217.21	3303.53	4421.11	3734.43	3748.93	3899.84	3794.7	4349.85	3856.14	3809.27	4137.53	3862.68	3447.42	3984.27	3894.56	4075.15	3519.77	3990.9	3351.93	4324.12	4227.81	3748.21	3871.78	3699.84	3908.05
230	4233.22	4503.04	4224.59	4063.57	3870.21	4435.25	4908.63	4028.98	4779.9	4242.99	4697.05	4158.07	3807.41	4663.78	4730.15	4706.56	4303.79	4338.54	4673.84	4333.49	4832.72	4238.49	4239.31	4949.06	4434.96	4262.06	4839.99	4456.63	4122.77	4539.56	4327.99	5044.6	4229.74	4361.16	4224.41	4338.94	4614.65	4407.38	4441.15	4566.19	3570.83	4544.98	4378.35	4606.32	4418.99	4723.79	3934.98	4657.77	4415.1
231	3963.91	3405.96	4176.67	3836.65	3686.75	3776.54	3749.06	3845.6	3881.72	3643.69	4233.22	4129.63	3982.79	4576.33	4657.27	4444.1	4532.8	4120.91	3951.47	4389.63	4367.52	4368.4	4245.63	4364.98	4801.06	4712.38	5169.48	3929.11	4477.16	4394.05	4842.2	5182.42	4567.48	4664.23	4399.99	5239.59	4222.31	4670.28	4856.26	5117.73	4346.37	4891.37	4931.68	5067.4	5053.96	5085.8	4888.73	4758.94	4909.2
232	4151.32	4183.16	3995.77	4183.23	4099.12	4109.78	4090.43	4751.95	4133.93	3966.95	4364.52	4386.74	4097.77	3898.44	4281.69	4907.26	4357.67	4146.77	4735.44	4726.3	4186.57	4256.3	3668.79	4830.25	4380.53	4354.96	4198.09	4507.68	4259.37	4599.78	4672.07	4185.58	4648.51	4418.09	4612.01	3972.64	4413.01	4334.38	4273.59	3630.01	4091.74	4216.72	4805.46	5185.15	3652.81	4680.25	4333.93	4125.79	4220.07
233	4325.91	5089.95	5614.53	5081.09	4644.23	4634.9	5250.62	4767.06	4906.89	4798.53	5227.79	4506.67	5046.9	5178.48	4901.06	5399.98	5730.86	5441.06	4596.04	5130.16	5131.79	5117.33	5196.16	5484.49	4926.86	4474.36	5005.05	4777.85	4549.67	5431.44	4909.06	5014.95	4533.16	4608.05	5521.07	5125.1	4985.19	5264.19	4527.64	4947.88	4812.12	5120.41	4771.89	4718.81	5417.07	4937.78	4143.79	4316.19	4748.59
234	16545	17641.9	18162.8	16242.1	17386.4	15729.4	16648.7	16062	16094.5	16634.7	15790.1	15331.8	15223.8	14509.4	15586.9	15887.9	14358.2	14755.1	13664	14125.3	14199.5	14440	14538.1	13311.8	14053.7	13668.8	14312.3	13115	13125.4	12850.2	13529	13485.8	11993.1	13116.9	12756.3	12512.6	13056	12427.2	12256.3	12917.9	12094.4	12709.3	12369.6	12835.6	11789.3	12312.5	11509.6	11872.9	11795
235	5329.16	5237.6	5818.02	4981.16	5527.73	4999.02	4702.47	4858.91	4991.83	5420.09	5279.6	4682.58	4900.17	5438.26	5241.32	5368.57	5334.95	5785.88	5108.99	5602.26	4932.64	5861.41	5834.46	5331.42	5385.57	4876.12	5418.54	6277.93	5421.86	5313.12	5385.06	4467.68	5245.31	5168.4	5560.35	5144.75	5059.85	4936.05	5140.8	5385.68	5070.73	5744.63	4927.85	5009.95	5045.07	4795.65	5737.38	5093.35	5037.83
236	4054.7	4935.57	4414.6	4847.52	4426.88	4489.22	4806.14	4563.91	4187.06	4861.74	4507.11	4492.78	4066.6	4728.01	4919.88	4409	5193.69	4959.75	5191.53	4314.21	5244.65	4812.23	4987.84	4412.8	4688.05	5027.86	4988.35	4382.74	4037.33	4744.41	4635.22	5355.95	5248.4	4527.96	4768.25	4401.88	4533.57	4608.21	4275.12	4451.47	4824.83	5024.56	4530.6	5560.22	4788.19	5089.54	4487.17	4536.96	5403.53
237	12143.2	12233.8	11844.3	12354	9833.26	11920.1	11642.6	10825.2	10595.5	11065.2	10827.5	10521.1	9189.41	10305.7	10555.1	11701.2	11408.7	10694.5	10082.1	10549.6	11022.2	10120.4	9782.91	10439.6	11253.2	10450.1	10696.6	10045	9540.69	10512.8	9508.19	9929.01	10130.2	10242.2	10061.9	9792.58	9452.36	9805.38	8499.77	9006.3	9540.75	9040.42	9123.59	10075	10348.1	8960.8	9259.59	9200.99	8659.64
238	4330.85	4288.88	4822	4542.63	4274.51	4756.47	4922.85	4531.38	4658.21	4772.95	4252.44	4172.42	4267.53	4244.81	4896.69	4850.33	4369.22	4901.4	3853.7	5015.57	4952.02	5257.65	4534.31	4778.74	5271.49	4329.67	4828.31	4359.11	4680.6	4981.67	4599.06	4329.1	4755.22	4269.41	4906.11	4686.41	4653.38	4255.54	4483.37	4547.99	4693.74	4813.46	4800.35	4573.44	3780.07	4933.09	4555.1	4186.04	4208.3
239	5061.73	4788.26	5268.85	4366.62	4756.09	5171.6	5772.73	5341.81	4877.89	4956.6	4951.42	4929.86	4569.27	4924.84	4952.93	5433.77	5254.12	4820.91	5352.47	6003.27	4947.59	5400.02	5731.91	5452.91	5235.89	5774.62	4786.94	5378.62	5513.31	5154.77	5319.64	5414.35	5104.14	5150.98	4894.38	5068.2	4897.62	5746.33	4877.51	4572.99	5010.28	5194.59	4898.09	4774.19	5252.59	4473.3	4486.96	4643.2	5411.99
240	4668.91	5506.77	5599.19	4774.14	5392.48	5018.58	4904.6	4803.35	4836.52	4244.36	5735.91	5444.9	4911.1	5148.83	5852.15	5454.52	5120.42	5096.57	4997.88	5265.88	5591.17	5311.33	4651.89	5449.04	4671.28	5100.48	4824.69	4895.02	5089.68	4727.7	5315.81	5144.94	4632.12	4453.44	4780.4	4628.02	4791.07	5064.48	4467.37	4508.05	4410.05	5272.59	5219.95	5210.62	4859.25	5201.68	4644.01	4664	5489.74
241	5867.28	5321.49	5853.65	5670.67	5431.88	5586.53	5172.09	5691.14	5246.4	5264.9	6008.36	5472.42	4751.6	5502.59	5335.35	6291.57	6287.67	6246.42	5655.63	5351.69	5231.59	5538.48	5404.74	5819.74	5130.21	5590.75	5725.33	5190.77	5909.64	5399.46	5371.12	6001.84	4938.21	5605.56	4948.47	5230.77	5995.09	5541.72	5385.01	5643.63	5655.91	5726.56	5084.68	5729.05	5148.44	5561.75	4790.67	6013.86	5317.4
242	7769.64	8723.57	8789.05	7462.02	7345.65	7374.21	7222.86	7436.31	7108.4	7027.46	7365.9	7100.56	6385.23	7538.52	7504.68	7769.95	6945.47	7405.26	7508.28	7471.21	7562.78	7861.11	7660.77	7676.98	8270.38	7538.64	7994.2	7990.51	6699.58	8048.98	7660.01	7678.83	8221.62	7753.81	8115.25	7082.95	6875.53	7570.64	7264.43	6916.63	7241.54	6768.59	6878.47	6489.27	7821.25	7163.01	6819.12	7143.59	6200.46
243	4156.51	4344.54	4464.37	4638.89	3920.81	3962.26	4378.52	4393.01	4373.25	4033.32	4445.14	4160.16	4040.84	4613.28	4343.26	4551.81	4629.74	4509.25	4426.56	4023.81	3851.14	4201.22	4381.35	4450.86	4517.32	3852.25	4772.67	4022.83	4186.05	4377.19	4628.99	4532.36	4682.32	3795.59	4537.01	4044.52	4411.16	4351.58	4083.96	4364.11	3677.74	4743.12	4380.49	4717.86	4181.79	4472.26	4254.52	3795.09	4056.3
244	8658.59	8305.41	8541.52	8095.19	7605.89	8643.32	8408.62	8523.26	8335.72	8683.05	8415.94	8522.25	7821.63	7367.9	9260.44	9076.74	8314.98	9021.8	8031.06	8208.05	8876.11	8757.2	8889.63	8625.4	8420.7	7865.69	9322.69	8389.1	8547.63	8410.12	7791	8751.78	7741.33	8208.31	8054.04	7956.91	7942.96	8846.67	8235.02	7836.04	7580.93	7840.62	8054.4	7904.86	8647.36	7331.49	8292.12	8913.38	7809.94
245	4684.83	5158	6292.85	5908.72	5403.56	4677.05	5646.93	5559.05	5759.86	6221.12	5779.26	5460.37	4813.74	6390.38	5490.47	6628.16	6019.54	5534.21	5847.01	5278.54	5783.91	6361.44	5955.53	5177.41	5623.3	5364.86	5479.52	6367.54	5551.73	5088.74	4912.09	4947.33	5339.56	5648.56	5015.12	5747.85	4625.89	5568.91	4571.19	5356.33	4914.27	5177.58	6033.22	5159.4	5189.54	5535.63	5451.15	5369.65	5338.89
246	4351.04	4561	4136.38	4889.65	4548.33	4642.22	4428.07	4513.56	3710.6	4167.22	4793.56	4293.53	4387.02	4281.47	4868.09	4321.81	4867.65	4531.85	3957.31	4197.98	4290.23	4689.52	4581.06	4247.2	4781.43	4830.3	4491.62	4107.9	3975.28	4742.81	4697.41	4607.94	4507.32	4448.78	4609.16	4786.49	4348.69	4153.19	4052.06	4329.95	4341.43	4638.73	4289.72	4227.86	3945.15	4332.75	4492.07	4100.98	4539.36
247	28815	27997.2	27924.6	27149.6	23316	19619.6	19623	20072.7	20228.2	18851.9	20499.9	19485.9	19405.1	22335.4	21655.9	22151.2	22667.5	22362.1	22093.3	22443.9	23213	23374.8	22097.9	21272.5	21610	20307	21094.3	20077	19649.6	18005.5	18128.9	18255.3	18403.1	17589.4	17918.2	16120.1	16097.3	17305.7	16968.3	15500	15694.3	15041.7	14886.6	15594.8	14919.5	15452.2	13104.2	14444	14759.6
248	4151.64	4179.78	4839.68	4557.81	4914	5581.74	4878.28	5157.04	4182.16	4347.01	4760.72	4823.22	4176.46	4774.99	5148.65	5370.46	4832.73	5034.35	4859.23	4251.09	5263.62	5096.51	5086.89	4577.94	4569.02	4604.98	4589.85	4926.37	4482	5051.19	5030.4	4510.23	4755.94	4775.88	4514.31	5008.62	4137.86	4357.19	4570.47	4378.84	4719.27	4334.94	4552.01	4677.9	5299.74	4502.19	4459.07	4517.36	4646.14
249	4018.8	3835.43	4169.35	3944.37	4062.72	4334.65	4888.94	4335.62	3272.78	4249.33	4378.65	4912.89	4027.35	4062.7	4203.89	4110.62	4757.67	4128.4	4717.25	4223.53	4683.89	4777.88	4656.56	4117.72	4396.06	3818.22	4329.23	4393.17	4494.3	3711.78	4225.73	4410.23	4219.96	4494.75	4446.86	3842.52	3776.4	5124.57	4101.7	4283.04	4336.96	3945.37	3278.74	4594.99	4438.59	3975.28	4108.26	4136.2	4291.54
250	5944.33	5402.74	6133.46	5694.06	5554.04	5435.4	5804.09	5325.46	5505.42	5164.62	5972.89	5725.48	5012.84	5980.95	5893.88	5828.69	6090.54	6155.89	5451.09	5334.89	5612.14	5820.94	5553.86	5289.26	5260.11	5672.23	5707.06	5948.78	5128.79	4569.36	5519.52	6198.51	5231.6	5302.94	5631.93	5485.52	5154.91	5302.84	4809.01	5211.36	5429.93	5049.42	5829.77	5254.49	5377.88	5393.6	5007.83	4848.19	5194.64
251	4282.79	4156.44	4586.9	5925.09	5272.27	5402.2	5918.68	5513.57	4955.46	4623.33	5356.68	5255.73	5009.16	5285.42	4992.77	5643.74	5457.56	4473	5362.05	4596.25	5592.6	5305.49	5569.78	5016.93	5291.06	5206.47	4607.53	5427.99	4990.16	4742.8	5466.6	4646.21	4678.84	4873.27	5014.14	4576.52	4988.46	5017.67	5086.11	4317.01	4799.37	5202.04	5119.33	5360.91	4788.11	4620.89	4617.26	5110.26	4921.53
252	5288.33	5422.25	5314.81	5162.22	5412.46	4685.94	5304.8	4671.94	4017.28	4892.01	4975.69	5186.83	4313.17	5000.73	5616.4	4849.36	5158.04	5580.44	4865.02	5299.94	5165.99	5215.79	4712.06	5136.64	5839.98	5091.37	6240.05	5641.12	4284.28	5180.64	4454.94	4643.04	5308.1	4893.73	4724.35	5019.43	4707.7	4675.2	4371.6	4515.2	5141.69	4853.47	5246.8	4875.04	4998.4	5046.89	5019.54	5091.28	4825.85
253	4151.79	5049.93	4802.88	4581.69	4337.52	4445.02	4272.32	4550.21	4251.12	4127.65	4785.96	4924.06	4150.96	4518.96	4791.2	4576.79	4667.8	4787.51	4786.72	5007.49	5052.28	4884.59	4425.2	4834.48	5062.02	4918.44	5093.89	4640.53	4782.2	4679.19	4834.31	4567.95	3776.58	5235.31	4657.58	5046.69	4771.48	4164.06	4767.25	4696.99	5025.25	4153.89	4756.23	4677.22	4774.72	4840.8	4660.7	4761.33	4201.44
254	3519.02	3891.32	4692.95	3872.7	4304.73	3944.2	3647.72	3486.85	3348.14	4246.48	4224.02	3701.21	4016.68	4211.42	4086.35	4253.7	4237.25	4130.56	3988.73	4068.75	4249.99	4125.86	3719.85	3285.16	4453.15	3846.02	4689.68	3793.68	4042.11	3789.36	4040.15	3895.32	4343.05	3494.98	4446.14	3792.9	4293.19	4021.37	4176.14	4418.63	4295.74	4401.54	3987.63	4249.3	4520.6	4079.09	4121.26	4156.9	3885.48
255	4844.04	5048	5489.36	5009.31	4850.91	4935.2	5168.63	5144.04	5041.74	5053.05	4858.68	4883.33	4900.26	4798.43	5315.27	5480.09	4914.36	4804.65	4964.07	5124.54	4756.93	5619.79	5339.54	5233.25	5202.19	5059.84	5006.58	5588.36	5119.47	4799.21	5245.77	5595.73	4564.73	4759.27	4949.63	5165.96	4966.17	5463.19	4448.15	4662.51	5124.9	5017.26	5408.38	4880.59	5040.33	5104.58	5013.77	4352.28	4845.73
256	4076.47	4499.62	4804.77	4251.91	4730.31	4385.15	4055.42	4203.65	4375.98	4362.51	4444.37	4563.3	4510.88	4935.44	4788.38	4667.74	4799.81	4465.41	3985.37	4528.79	4567.94	5049.9	4748.44	4810.31	4718.38	4413.9	4440.84	4632.4	4684.64	4540.46	4434.25	4835.07	4922.27	3922.42	4156.01	4837.35	4684.74	4668.06	4373.89	5063.59	4149.28	4317.47	4667.44	4739.38	4611.58	4268.98	4160.75	4587.72	4561.48
257	8246.15	8015.93	8223.12	7752.15	8683.31	9089.38	8294.65	7394.62	7316.62	7404.17	7553.21	7805.07	6898.49	8464.41	7323.64	8644.09	7498.22	8160.91	8475.67	7993.33	7971.75	7925.63	7172.31	7644.44	8121.1	7401.33	8307.95	8035.47	7924.91	8202.59	8178.09	7979.83	8537.77	7875.91	7796.84	7708.65	8020.46	7662.16	7970.44	8232.37	7322.23	7684.59	7084.16	8475.68	7525.2	7637.53	7318.95	7449.3	7211.02
258	4151.79	4983.63	4530.78	4107.16	4254.11	3953.09	4436.59	4803.21	4899.86	3743.14	4707.78	4448.69	4273.27	4711.84	3870.68	4807.74	4718.7	4662.41	4561.64	4642.47	4341.88	4582.26	3512.57	5028.23	3896.98	4028.6	3930.75	4391.75	4682.15	4505.26	4484.26	3999.63	3755.14	4541.1	4178.67	4334.33	4724.7	3976.06	4394.58	4050.42	3974.64	4437.17	4539.78	4847.49	4432.41	4493.83	3542	3516.1	4432.47
259	4740.22	5136.15	5274.56	4860.94	5424.07	4998.68	5171.63	5242	5099.67	4823.33	5250.95	5638.06	3867.84	4692.72	4809.35	5770.98	5568.05	5207.21	4440.05	4879.62	5036.23	5142	4892.41	5212	4595.63	5368.98	4487.4	5065.44	5086.35	5387.02	5115.52	5156.58	5259.31	4963.52	4540.49	4617	4770.67	5151.99	4652.91	5216.96	4824.91	4844.57	4924.73	4945.94	5176.14	4644.9	4363.23	4909.77	4610.72
260	6165.77	6668.54	7063.37	10053.3	9412.72	9116.9	8134.59	8125.11	7689.05	7370.54	7341.1	7226.75	7502.68	8009.12	7094.42	7048.52	7427.73	7529.26	7454.73	6560.43	6875.85	7795.19	6859.25	7321.58	8017.41	6198.47	7032.31	7166.65	6591.37	7927.17	6668.35	6815.93	6190.77	6190.94	6905.65	6474.59	6943.57	6386.93	6671.74	6586.94	6474.65	6058.04	6671.95	7021.06	6261.35	6587.25	6082.06	6610.91	6646.35
261	4993.59	5934.25	5983.48	4733.6	5780.91	5083.43	4889.09	5334.37	5487.78	5300.41	5461.43	5043.49	4737.58	5435.21	5714.9	5727.2	6190.07	5651.6	5690.77	5036.62	6163.95	6185.09	5760.2	4824.94	5869.35	5703.99	5784.88	5364.14	5058.72	5406.51	5074.58	5098.01	5360.78	5607.05	5000.27	5652.07	5697.77	5232.25	5023.75	5635.9	5925.36	5198.16	5062.98	4902.26	5477.74	4676.49	5903.98	5505.8	5106.99
262	4059.3	4537.79	4764.07	3928.02	4920.2	5283.8	4491.62	4781.02	4588.06	4298.72	4854.11	4936.77	4716.14	4692.47	4915.15	5622.23	4645.86	4676.09	4701.75	4931.38	4938.62	4498.75	4481.98	5009.32	4351.48	5147.31	4708.25	4993.09	4378.7	4863.05	5145.14	5236.62	4649.05	4627.83	4851.75	5029.83	4871.69	4599.31	4348.25	5035.15	4833.69	4312.23	4776.8	4958.38	4643.41	4707.52	4942.81	4480.6	4345.7
263	4531.93	5146.04	5167.94	4889.81	5136.47	5157.91	4708.78	5279.98	4350.44	5261.58	4776.77	4536.54	4828.67	5361.83	4967.09	5313.38	4810.53	4404.15	4772.21	4743.36	5430.15	5101.32	4791.17	4955.07	5611.89	5345.1	4807.44	4750.46	4582.47	4923.32	4628.69	4443.1	5153.14	4428.05	4832.81	4483.79	4470.33	4683.63	4709.81	5124.95	4697.19	4982.81	4837.22	5180.78	4665.11	4664.22	4177.07	5404.81	4916.22
264	3806.12	4900.41	4943.79	4600.73	4167.17	4430.51	5159.86	3531.64	3793.77	3530.9	4289.84	3599.94	4356.01	3981.64	4454.36	3694.8	4360.14	4434.74	4023.21	3947.02	4311.74	3634.69	3964.7	4619.05	4315.59	3563.9	4409.31	3776.3	4034.91	4183.42	4054.48	3946.07	4122.56	3604.01	5070.94	3642.96	4061.2	4009.48	4054.11	3571.68	3966.4	3928.23	3566.96	4179.9	4368.25	4222.31	4034.78	4197.42	3799.28
265	3491.28	3532.96	3657.4	8406.33	5284.37	5746.8	4987.04	4971.52	4618.69	5444.41	5146.07	4580.37	4333.64	5186.88	4898.27	5234.99	5344.57	5334.09	4871.19	5169.59	4962.4	5045.85	4979.67	4560.3	5142.89	3929.12	4580.47	4535.23	4475.06	4204.58	4086.52	4008.05	4265.93	4289.81	4126.15	3967.78	4040.4	4031.68	3075.91	4089.78	3962.07	4034.72	3684.27	3751.84	3579.3	3872.42	3628.38	3896.26	3858.78
266	4587.58	4869.11	4570.52	4462.69	5095.53	4293.9	4382.12	4250.22	4041.04	4565.56	4058.35	4265.28	3860.95	5015.21	4682.4	4987.14	5067.54	4610.69	4833.64	4670.58	4523.8	4786.33	4570.83	4174.84	4602.94	4663.44	4978.23	4546.89	4550.86	5056.54	4612.05	4651.17	4903.8	4595.52	4780.59	4579.89	4917.17	5253.41	4428.41	4399.75	3912.27	4853.59	4226.83	4868.09	4598.93	4683.63	4371.15	4497.93	4223.41
267	7949.48	7503.28	8227.11	7543.63	6930.67	7871.89	7468.49	7428.04	7412.47	7661.28	7693.72	7242.64	6517.17	8023.7	7865.79	7739.38	7034.57	7460.63	7478.02	7021.11	7415.21	7383.16	6733.59	6715.64	7139.75	6584.58	6991.77	6930.46	6394.33	6537.25	6682.05	7493.46	7441.36	6656.51	6848	6002.32	6640.06	6692.49	5995.31	6673	6134.42	6012.06	6876.07	7006.02	6258.81	6667.52	5699.25	6753.31	5476.11
268	5789.15	5925.77	5984.86	5218.54	6244.42	5963.6	6459.32	6125.16	5775.16	5672.6	6065.6	5828.04	5507.86	5411.79	6021.75	6379.83	6954.36	5170.88	5855.38	5765.3	5280.59	5982.26	5538.89	6028.36	5439.4	5731.7	6178.25	6217.89	5761.11	5682.58	5639.51	5441.67	5326.17	5850.77	4993.23	5791.48	5465.44	5338.47	4994.83	5943.33	5318.38	5849.46	4971.15	5825.23	5718.86	5760.52	5007.77	5219.56	5445.11
269	4956.3	5000.75	6381.54	6243.51	5512.21	5545.27	5535.04	4923.6	4728.17	4700.88	5455.88	4963.11	4631.2	5375.36	5417.17	5601.77	5570.41	4930.59	5806.43	5136.64	5511.74	5739.41	4922.89	5663.14	6085.58	5246.42	6054.94	5016.37	5215.12	5580.98	5173.88	5545.38	5171.73	5815.89	5855.26	5072.44	5274.41	5568.84	5083.88	4806.7	5319.04	5310.26	4505.53	5788.86	5038.27	5237.94	5189.15	5081.37	5806.28
270	4361.01	4891.2	4868.89	4538.44	4061.04	4496.21	4227.07	4529.7	4156.72	4638.69	4195.37	4274.01	3573.7	4171.1	4182.69	4574.62	4354.48	4526.9	4325.06	4520.83	4336.84	4535.74	4164.95	4865.93	4453.27	4194.67	4475.28	4211.78	4104.86	4346.1	4550.06	4282.83	4863.37	4737.99	4398.65	4353.98	3938.81	4806.88	3898.51	4563.32	4546.41	4581.41	4280.22	3963.7	4992.16	4186.57	4554.23	4627.16	4352.41
271	3035.98	2649.79	3303.09	3305.88	2795.02	3113.9	3192.58	3388.36	2805.98	3339.8	3220.59	3116.22	3368.85	2987.01	3531.47	3449.1	3585.57	3572.99	3563.98	3411.28	3383.04	3487.75	3777.78	3928.59	3204.79	3651.09	4461.98	3446.3	3971.3	3602.77	4310.75	4025.63	3868.72	3960.79	4243.15	4097.28	4181.23	4212.06	3833.2	3990.84	3461.75	3706.57	3763.33	4005.2	3968.16	4490.43	4378.9	3441.91	3731.23
272	4044.17	4288.93	4074.09	4617.02	4026.04	4335.46	4221.38	3996.17	3876.86	4048.42	4161.74	4011.04	4155.8	3901.49	3968.46	4284.11	4823.75	4346.48	4793.96	4295.21	4442.11	4150	4495.25	4140.65	3917.83	4594.32	4632.36	3847.69	3641.57	3953.17	3955.98	4353.16	4480.7	3665.25	4537.94	4071.91	3813.83	3549	4213.85	3936.58	3454.69	4065.23	4155.32	4320.17	3889.6	3935.57	3934.56	3899.43	3722.3
273	5835.09	5525.06	5806.53	4996.14	5522.73	5324.9	5687.79	5409.65	5744.3	4986.38	5642.89	5133.53	4911.37	5291.01	5668.07	5902.79	5443.49	6148.3	5225.26	5308.53	5312.77	5955.6	5422.25	4792.85	5772.27	5125.62	5532.23	5459.33	4915.12	4946.91	4591.98	5172.74	5147.77	5131.67	5068.51	4870.64	5544.88	4946.91	4922.17	5522.49	4906.35	5651.27	5024.83	5139.6	5181.04	5228.28	4675.88	5043.4	4921.54
274	4289.58	3776.93	4409.51	4221.7	3947.94	4532.91	4527.28	4020.04	3937.42	3710.96	4369.93	3891.31	4320.74	4771.44	4250.3	4483.21	4916.74	4608.25	4249.72	4381.19	4790.98	4224.22	4023.2	4022.9	4646.63	4467.47	5082.38	4314.32	4583.6	4501.52	4073.05	4594.36	4435.88	4706.8	3832.42	4364.86	4741.93	4351.64	3391.32	4047.96	4149	3942.99	4223.51	4472.17	4054.77	4396.52	3972.37	4013.04	4728.53
275	3848.85	4767.44	4829.58	4693.44	4150.72	4501.74	4325.72	4485.96	3985.2	4266.54	4776.11	3828.16	4551.7	4582.88	4260.43	4944.47	4944.63	4473.53	4627.42	4244.98	4592.41	4732.98	4045.02	4281.3	5081.99	4181.4	4568.48	4279.36	3852.33	3979.54	4170.51	4308.54	4668.79	3796.26	4068.15	4255.17	4350.04	4275.9	3716.52	4525.07	4027.94	4067.01	4261.84	5080.72	4282.67	4402.1	4121.53	3789.74	4080.27
276	5131.07	4519.85	5715.85	5095.49	5434.99	5088.48	5032.31	4590.98	5573.7	5133.72	5148.47	5076.28	4701.88	5319.81	5518.02	5558.33	5951.42	6244.91	5169.91	5691.25	5377.48	5255.25	5480.75	4767.14	5102.15	5306.69	5167.4	5385.43	5164.01	4977.42	5332.31	5094.31	5276.78	5414.98	4762.94	5615.05	5548.26	5476.68	5199.48	4717.57	4647.46	5379.85	5459.42	5744.89	4913.42	5215.22	5565.02	5178.25	5300.48
277	5505.41	5300.65	6042.44	5659.94	5022.56	5498.62	5975.63	5653.47	5632.17	5371.51	5388.33	5810.79	5450.41	5568.96	5272.83	6521.48	5151.69	5228.17	5138.09	5510.36	5854.26	6261.91	5164.53	5448.41	5261.43	4577.02	5560.26	5522.96	5963.12	5054.15	5481.48	5585.56	5250.2	4964.68	5225.49	4735.53	5068.63	5746.88	4823.26	5981.79	4594.96	5054.38	5537.74	5018.27	4934.25	4965.35	5126.25	5363.2	4922.36
278	12182	11324.9	11974.1	11073.3	9764.16	10666.5	10750.6	10147.7	10456	10399.1	10187.4	10396	10487	9462.62	9598.38	9997.96	9647.6	9835.27	10644.5	9525.53	10124.8	9873.02	8860.89	9335.64	10271.7	10194.4	9698.51	9231.11	8548.44	8516.24	8899	9363.91	9578.73	8881.07	8592.51	8802.04	9292	9080.27	8437.2	9108.53	8510.53	9133.84	7822.22	8666.27	9040.22	8966.44	9136.31	8711.38	9823.6
279	5513.32	6090.22	6256.1	5463.4	6269.12	6579.4	5835.72	6190.26	6020.33	6241.07	5865.47	5582.67	5949.41	6671.7	6147.7	6611.19	7082.99	6704.21	6500.77	6022.83	6450.81	6094.46	5762.64	6758.41	6282.4	5170.17	6198.05	6000.11	5350.52	5506.07	6064.75	6054.06	6442.62	5921.67	6125.88	5483.9	5971.65	6209.93	5612.19	5823.91	5482.96	5819.77	6356.02	5959.25	5666.4	5034.9	4990.75	5637.43	5512.8
280	6503.72	6401	6288.02	5576.36	5123.14	6266.01	6749.67	5937.02	6651.62	6268.42	5548.33	5569.53	6042.43	6682.37	6589.68	6442.52	5964.68	6574.83	5779.37	5403.57	6768.32	6426.46	6480.69	5571.33	6024.31	5783.2	6053.85	6068.98	5977.72	5153.85	5852.94	5535.16	5746.28	5964.98	6547.04	6248.49	6559.14	6059.51	5988.94	5414.8	6048.42	5673.65	5888.36	6602.3	6051.7	6034.59	6043.27	5546.46	5476.91
281	18679.3	17912.2	19662.8	17577.3	17959.2	17669.4	17582.2	16906.3	16532.2	16247.1	17739.4	16461.1	14471.9	16258.6	16147.7	16341	16321.1	16398.7	15353.7	16292.1	15456.5	16116.1	15828.9	16139.8	16082.2	14500.5	15213	14775	14836.6	14746.6	14653	14947.4	14749.3	14506	14682.9	13729.2	13537.8	14610.3	13570.7	13260.2	13397.1	14120	13963.1	14156	13742.9	13437.3	13887.4	13188.9	13695.9
282	3915.6	3993.22	4471.7	4414.84	4290.85	4219.56	3867.86	3978.91	4203.51	3933.26	4126.02	4640.91	4127.79	4223.28	4287.38	4480.07	4261.75	4000.25	4369.54	4201.41	4725.91	3680.84	4070.11	3922.28	4191.78	3665.43	4076.74	4040.59	3550.36	4552.86	4208.01	4375.89	3786.07	4204.88	4537.49	4200.3	4396.36	4284.75	4090.88	3784.36	4106.4	4268.63	4039.23	4513.07	4344.47	4293.52	4210.72	4155.93	4624.63
283	3591.41	3449.23	3859.09	3630.74	3953.88	3824.09	3597.81	3911.26	3642.09	3158.19	3448.46	3596.89	3976.16	4004.16	4270.01	4460.64	4341.59	3938.73	4327.77	4235.11	4421.53	4495.09	3791.19	4244.27	4531.25	4043.58	4722.2	4364.4	3977.84	4564.59	4116.53	4247.36	4558.57	4129.93	4178.12	4149.21	4149.19	4836.7	3494.44	4154.57	4818.3	3935.79	4376.67	4246.83	3929.41	4403.21	4351.12	4554.31	4410.99
284	11435.9	10745.6	11635.6	9948.4	10547	11850.5	10597.6	10763	10734.8	9960.23	10757.1	10297.1	10187.5	9612.67	10782.2	10119.3	9968.07	9243.75	9833.21	9510.83	10401.2	9445.9	8733.63	9490.65	10108.2	8841.67	8754.28	9067.14	8309.1	8512.04	8343.52	9543.44	8774.4	7715.35	8772.01	8063.42	9006.17	8700.1	8071	7882.74	8039.21	8084.94	8414.41	8259.09	8738.54	7968.02	8141.1	8231.09	8050.7
285	12378	12588.4	12125.2	12241	12253.6	11480.4	11664.5	11997.8	10880.7	11748.9	12139.9	10951.8	10232	11121.3	10557.4	11678.6	11161.3	10837.8	11465.4	11293.3	11327.4	10906	10866.9	10628.3	11152.5	8594.48	11043.6	9291.83	10524.3	9097.32	9857.52	10097.9	9197.44	10797.9	10723.1	10158.6	9520.69	10207.1	8864.99	9423.28	9011.68	9452.96	9702.3	9808.9	9639.54	9968.44	8790.38	9473.78	9508.22
286	5679.12	6066.3	6382.01	6166.52	5857.8	6140.57	6864.95	6115.6	5849.73	5811.14	5684.21	5161.65	5766.91	5959.63	5438.95	5828.3	5740.49	5517.88	5392.1	6027.57	6155.32	6065.99	5494.51	5701.54	5953.69	4916.19	5955.43	5463.75	5717.32	5051.15	5404.59	5581.98	6071.3	5383.58	5325.56	5403.78	5285.31	5574.3	5261.31	5412.37	5625.72	5009.25	5987.9	5714.73	6097.51	5084.91	5625.22	5278.21	5826.52
287	4812.16	4345.93	5144.2	4458.31	4302.41	4572.79	5043.11	5091.6	4284.81	4658.19	4635.81	4740.07	4005.75	5292.01	4578.11	6159.3	4734.21	5119.73	5496.47	4872.73	5767.98	5412.21	5229.46	4706.69	5118.16	4624.77	5157.1	4996.19	4528.36	5081.62	4831.36	5522.96	4462.68	5470.53	5151.28	5147.16	4999.77	5518.32	4433.93	4681.72	4696.43	4796.6	5068.67	4893.07	4851.77	5555.96	4842.12	4486.96	4202.32
288	11779.7	12807.6	12897.2	11900.5	11332.6	10866.1	11443.8	11215	11336.2	10198.3	10664.7	9941.96	9543.83	11086	10843.7	11027.6	11371.6	10807.1	10706.3	10453.8	10501.6	10695.4	10250.9	10039.8	10581.1	8437.62	10280.4	9648.79	9531.78	9868.41	10528.9	10696	9853.27	9207.78	9767.69	8506.85	9616.98	9561.32	8652.06	9113.96	8968.85	9199.16	8385.67	9331.17	8836.42	9178.15	8332.21	8351.79	8441.14
289	4765.7	4318.84	4520.89	4235.1	4516.93	4496.26	4356.01	4395.35	4114.2	4325.09	4418.59	4027.74	4136.46	4058.27	4462.6	4610.88	4681.64	4696.81	4346.78	4651.46	4625.22	4339.12	4312.65	4214.43	4415.51	3808.99	4094.93	4301.25	4257.94	4306.86	4745.59	4291.86	4361.52	4185.3	4164.91	3494.59	4513.75	4767.72	4728.78	4510.75	3903.68	4039.16	4289.6	4523.28	3933.65	4496.22	4463.7	4672.32	4319.48
290	3315.09	4157.19	4409.75	4853.75	4030.89	4538.31	3908.88	4364.59	3809.32	3971.73	4215.01	4302.73	3799.07	4542.11	4947.22	4578.54	4294.57	4260.43	4247.78	4644.01	4366.54	4466.88	4408.27	4328.98	4821.16	4452.19	4685.22	4359.51	4115.22	4014.25	4349.32	4761.19	4556.9	4658.9	4771.64	4384.63	4943.09	4978.78	4242.59	4662.28	3922.42	4820.54	4435.43	4246.16	4504.88	4058.88	4148.17	3936.91	4917.15
291	7694.74	7422.02	8085.73	7091.48	7499.9	7562.14	7148.27	7143.85	6375.65	7205.6	6726.73	6671.83	6368.54	6471.25	6446.07	7017.02	6657.78	6409.01	6319.2	5898.75	6856.59	6214.51	6338.96	6281.81	6953.16	6453.49	6491.98	6350.09	5809.47	6070.16	6083.2	6519.54	6587.81	6504.3	6552.2	6657.98	6038.64	5386.9	5671.51	6747.09	6072.16	5863.52	6127.96	6570.8	6333.79	6391.75	5905.44	5279.51	5741.68
292	9107.33	9101.42	9845.1	9379.85	7871.52	8889.3	9408.77	8850.8	8647.17	9133.02	7660.35	8612.41	8582.98	8718.35	8337.68	8709.11	8911.26	8636.11	8552.32	7972.48	8069.79	7615.38	7806.88	8901.09	8703.64	8187.22	8420.58	8368.77	7788.52	8072.22	7618.28	8069.69	8109.73	7639.96	7851.9	8236.47	7483.42	7891.04	7061.63	7021.17	7567.75	7695.85	7498.64	7486.31	7397.28	7459.01	7250.94	7650	7172.32
293	14737.1	14250.6	14450.1	13359.2	12821.3	13239.9	12811	12723.1	11935.6	12431.4	12284.8	11164.8	11544.4	11816.4	12495.1	12418.9	12194.1	11887.3	11774.8	11180.2	11981	11688.4	11873.6	11556.7	11765	11157.5	12360.5	11719.6	10090.7	10707.1	10789	11513.4	11355.8	10992.6	11540	11001.8	10282.6	11279.9	9919.84	9456.31	10367.2	10193.1	10800.8	9871.16	10896	10471.2	9988.16	10506.8	10085.1
294	6178.31	6471.86	5705.02	6246.15	5899.42	5981.43	5587.68	6506.05	5516.89	5306.72	5968.32	5550.16	5527.02	6535.07	5558.46	5928.28	6436.74	5790.59	5406.51	5883.54	6348.33	5979.77	5675.64	5415.73	7295.95	5622.94	5923.85	5665.47	5028.35	5676.38	5342.43	5616.98	6036.9	4967.7	6247.59	5259.06	5589.28	5490.63	5287.35	5086.21	5763.35	5667.14	6016.16	6390.59	6423.23	5583.7	5639.31	5503.4	4962.77
295	4042.74	4398.56	4415.93	4739.94	4796.01	4996.07	4574.62	4908.46	4725.88	4581.38	3680.31	4584.65	4248.69	4368.4	4416.8	4992.52	4183.88	4705.38	4392.86	4709.09	4778.02	4379.95	4848.07	4338.46	4039.49	4816.77	4698.81	5208.73	4224.17	4999.72	4305.36	4321.57	4769.11	4519.79	4878.44	4454.48	4592.78	4511.57	4677.48	4303.1	4554.53	4678.32	4606.53	5131.79	4484.41	4662.32	4297.81	4628.89	4628.38
296	4495.63	4144.47	4307.86	3541.84	4347.52	4814.05	4771.3	4225.22	4112.56	4605.12	4703.22	4247.91	4541.12	4446.94	4914.54	4700.81	4870.15	5054.47	4278.95	5055.06	4581.96	4394.32	3856.43	4218.53	4349.32	4359.4	4861.53	4443.73	4616.46	5079.38	4804.37	4238.36	4795.51	4088.46	4770.51	4282.91	4424.1	4143.07	4972.47	4099.44	4843.19	4050.36	4592.63	4729.01	5035.25	4311.09	4762.44	4594.14	4106.11
297	6355.44	5026.2	6104	5680.83	5873.19	5697.79	5928.52	6023.47	5416.59	6230.04	5817.27	5586.88	4929.85	5519.06	6243.31	5790.95	6221.37	5681.8	5446.96	5137.06	5572.25	5271.52	5553.81	5321.35	6237.02	5272.36	6089.67	5735.79	5028.95	5035.2	5699.38	5693.91	5370.78	5372.69	4965.59	5280.41	5076.11	5164.79	4373.79	5353.05	5021.57	5144.98	5355.94	4807.28	4957	4761.48	5515.88	5217.65	5060.2
298	4047.54	4772.41	4405.43	4840.4	4382.8	4909.11	4912.53	4498.21	4695.12	5028.3	4650.09	5075.48	4744.37	4613.1	4819.27	5214.22	5401.91	4841.32	4799.88	4880.1	5230.59	4918.94	4477.96	5140.88	4929.52	4418.31	4518.95	4043.98	4549.11	4975.21	4405.49	5258.56	4800.23	5202.72	4870.95	4289.43	4732.78	4734.05	4474.73	4903.95	4801.93	4769.09	4944.57	4720.23	5202.38	4295.86	4308.85	4401.07	4867.2
299	5269.16	5134.32	5098.14	5004.14	5532.85	5334.53	5299.58	4679.21	5159.96	5486.69	4950.31	5622.26	4798.98	5961.8	5618.96	5280	5854.96	5478.94	5142.81	5326.81	5605.33	5338.57	5109.95	5984.48	5362.85	5095.81	5869.53	5414.83	5948.91	5658.35	5540.4	5218.01	5667.14	4617.28	5842.35	5203.56	5437.33	5463.7	5061.17	5495.25	5180.8	5612.12	5295.81	5709.54	5027.33	5520.1	5380.57	5565.01	5065.62
300	6657.54	7081.8	6981.09	6760.56	6255.05	6692.91	6275.67	6347.72	5480.7	5831.65	6020.67	5820.43	6102.9	5958.04	6814.78	6667.7	6672.25	6552.21	6257.25	6406.2	5029.17	5981.59	6369.35	5938.3	5848.9	5975.93	5537.14	5683.32	5698.74	6536.72	5560.31	5687.75	5750.16	6135.56	5176.58	5898.02	5385.63	5571.46	5625.37	5540.1	5658.16	6093.09	5000.57	5714.84	5254.33	6096.9	5157.85	5270.98	5744.23
301	6482.05	5793.11	6705.47	6277.01	6318.83	6096.93	6292.98	6142.9	6468.62	5550.46	6173.69	5746.89	5334.3	6021	5874.64	6558.44	6098.98	6176.3	6429.32	6409.12	6374.12	6112.02	6157.69	5748.6	6967.16	5496.4	5835.88	5614.32	5843.69	5775.64	5582.38	5603.28	6627.59	5593.64	4996.88	5539.06	5099.83	6426.84	6016.67	5979.05	5716.57	5325.48	5890.14	5812.25	5307.49	5636.88	5512.47	5049.73	5607.05
302	3953.75	3484.79	4614.9	3513.69	4567.99	4097.47	4067.67	3781.58	4387.3	3895.47	4081.88	4160.94	3951.48	4269.85	4557.23	4330.21	4332.47	4294.95	4849.23	4631.88	4642.67	4383.23	4490.02	4068.75	4499.11	4324.27	4246.02	4157.26	4661.1	4089.38	4050.05	4773.65	4354.1	4343.95	4260.17	4626.98	4096.41	4956.7	3797.72	3787.37	4291.67	4300.57	4203.01	4153.91	4266.33	4362.62	4265.33	4307.05	3795.75
303	4176.16	5157.57	5150.25	5504.51	4576.46	5042.67	4684.56	4383.02	4570.96	4566.84	4665.81	4297.83	4069.7	4438.37	5707.59	5410.59	5064.7	5068.09	5221.2	5291.25	5345.77	5123.3	5020.56	5243.6	5813.51	5043.99	5355.35	5281.95	4647.64	5216.23	4937.15	6322.54	5575.46	4578.48	4924.33	5193.05	5367.96	5492.26	4710.38	5186.63	5837.42	5307.57	4745.06	5533.77	4974.37	5204.41	5087.17	5061.99	5072.44
304	3681.7	4317.22	4758.37	4579.17	4621.78	4477.93	5130.41	4094.35	4071.83	4444.93	5027.83	4333.68	4337.81	4854.96	4361.65	4575.02	5317.4	3881.78	4869.14	4892.09	5052.05	5079.89	4584.86	4610.11	4977.88	4433.53	4952.25	4585.69	4389.43	4601.89	5207.19	4448.4	4763.04	4232.09	5049.95	4404.91	4834.74	4645.32	5218.17	4402.79	4335	4520.62	4388.22	4862.3	4591	4411.96	4065.73	4213.99	4605.44
305	3658.7	4592.62	4080.46	3851.77	4380.4	4201.54	3661.14	4309.06	4011.58	4124.21	4248.09	3893.28	4182.06	4251.88	4357.12	4655.09	4384.72	3464.14	3992.69	4253.44	4541.33	4385.12	3792.41	4149.31	4302.14	3383.17	4016.86	3754.11	3827.48	3903.43	3862.6	3897.98	4172.65	4258.1	3992.93	3292.41	3534.07	3679.63	4439.32	3964.93	4306.67	4045.93	3680.31	4188.42	3612.32	3592.58	3512.8	3931.89	3620.7
306	7234.01	6691.91	7449.63	7143.83	6801.22	6975.64	6352.88	6646.96	7306.68	6771.43	7029.27	6355.94	6203.77	7270.02	7469.11	6902.16	6804.16	6738.07	6935.46	6972.21	6731.38	7244.47	6221.6	6083.91	6516.46	6533.42	7105.62	6929.28	6801.78	6755.69	7017.9	6724.36	6059.95	6197.09	6048.8	6683.65	6066.12	6271.84	5961.23	6645.69	6338.83	6063.1	5758.73	6412.91	6806.69	6158.8	5829.3	6403.35	6145.09
307	4223.64	4357.69	4644.38	4213.78	3785.14	4119.28	4518.15	4167.56	4667.16	4301.9	4382.16	4995.43	3885.85	4373.63	4248.33	4386.85	4858.6	4039.8	4218.69	4624.88	4033.96	4550.53	4846.74	4175.11	4535.09	4608.46	4522.28	4476.17	4504.4	4141.33	4511.69	4053.06	4528.8	3961.83	4552.73	4165.12	3896.86	4428.11	4023.43	4551.19	4102.81	4423.2	4525.43	4466.88	4294.02	4703.19	4533.01	4111.46	4286.4
308	3555.49	3904.09	4332.73	4259.54	3618.01	3796.33	4675.83	4392.01	4140.96	4435.42	4423.33	4160.12	4299.89	4640.85	4702.59	4692.91	4271.99	4572.3	4805.14	4484.12	3931.74	4334.3	4115.33	4239.49	4652.89	3847.16	4677.56	4043.56	4292.28	4437.23	4495.15	4634.75	4556.75	4283.78	4659.64	3855.44	4052.98	4516.81	4169.36	4455.88	4767.83	3986.21	4134.67	4633.17	4157.48	4350.21	4235.85	3956.46	4247.33
309	4397.37	4574.65	6285.36	4340.7	4740.52	4478.74	4825.01	4822.15	4566.32	5095.17	5173.12	5435.96	4633.19	5601.54	4948.11	5719.69	4975.58	5195.79	5034.67	5179.58	5022.88	4656.95	4564.28	4634.62	5506.21	4645.33	5080.9	4820.41	4975.23	4844.27	4795.54	5413.73	4666.35	5345.43	4904.85	5125.19	4658.79	4971.58	4682.62	4899.88	5391.4	4839.8	4693.22	4958.36	4508.62	4914.43	4711.14	5390.78	4103.85
310	4616.33	4599.94	5210.12	4732.94	4886.67	4598.31	4653.86	4654.2	4270.73	4543.32	4260.02	4936.14	4603.48	4667.65	4839	5117.95	5115.28	4874.62	4838.36	5213.84	5325.57	5123.07	4587.98	4882.53	4663.57	4449.1	4880.67	4957.58	4919.91	5020.1	4426.26	4697.49	4599.96	4508.62	4697.37	4544.05	4436.26	4510.74	4422.04	4869.53	4890.7	4840.62	4697.69	4710.7	4886.9	4832.2	4313.22	4777.25	4646.85
311	3594.1	3245.07	4106.23	3987.07	4045.59	4289.43	3230.14	4796.14	3828.32	3905.56	3717.06	3876.72	3859.15	4721.48	4019.84	4084.6	4004.48	3888.11	4344.52	3834.64	4105.65	3909.05	4025.35	4046.25	4542.43	4326.91	4235.17	3966.54	3993.42	4121.57	3594.8	4183.94	4384.46	4139.41	3650.41	4104.65	3822.23	3870.51	3939.77	4195.19	4525.3	3652.62	4113.22	4501.63	4683.27	3924.48	3511.58	3629.62	3932.12
312	4457.06	4701.44	5062.28	5818.93	11373	10113.9	8081.28	6852.74	6150.04	5289.07	5676.36	5167.96	5190.53	5634.15	5578.25	6653.41	6354.54	5481.88	5574.73	6119.32	5757.1	5547.36	5640.43	5730.3	5107.6	5584.27	5709.91	5792.53	5460.42	5783.19	5221.06	5210.51	5409.93	5674.17	5670.42	5230.28	4701.67	6007.22	4634.44	5534.01	5573.49	5650.89	5112.32	5910.72	5635.53	4926.12	5430.48	5105.69	5099.07
313	10678.8	11250.5	12879.6	11299.6	11423.5	11483.5	11807.7	12109.9	11186.8	11814.3	12353.2	12608.3	11710.9	11946.3	11909.7	14193.8	12599.2	13042.7	11903.5	12280.1	12985.7	12135.7	11787.8	13077.9	12724.7	11720.3	12596.7	10990	11223.3	12191.8	12111	12165.2	11920.6	10863.6	12618.1	11817.4	10832.5	11392.8	10837.1	11848.4	11706.1	11344.4	11105.9	11253.6	12443.3	10445.3	10874.6	10414.4	11118.3
314	3316.56	3380.73	3003.02	3534.77	2764.25	3183.25	3417.75	3889.04	3584.63	2991.49	3170.98	3406.99	3185.57	3704.33	3180.23	4380	3126.74	3129.8	3429.01	3275.68	3282.41	3682.14	3231.28	3391.51	3329.22	3201.72	3650.37	3982.67	3425.42	3424.17	3780.38	3826.98	3961.33	3098.88	3755.3	3366.67	3020.12	3254.84	3214.33	3709.09	3337.16	3941.05	3016.63	3598.05	3731.83	3334.14	4220.68	3453.85	3072.1
315	3877.19	4218.93	4167.65	4257.11	4052.59	4260.54	4376.77	4433.65	4063.79	4061.57	4262.4	4398.47	4503.12	4178.36	5110.74	4327.72	3922.84	4515.38	4478.54	4228.36	4022.48	4044.26	4586.85	4564.44	4390.12	4168.9	3729.85	4875.94	3953.3	4306.89	4337.01	4812.14	5041.42	3817.9	4300.3	4474.54	3931.99	4298.43	4027.58	4464.41	4905.98	4273.88	4434.07	4342.62	4164.89	4155.72	3950.32	4317.8	4722.98
316	3248.21	4127.96	4521.81	4558.56	4086.15	4220.46	3929.4	4673.35	3659.78	4052.04	4226.57	4228.64	3995.04	4752.12	4934.32	4590.53	4413.96	4336	3957.33	3806.09	4387.89	4716.59	4990.25	4322.41	3989.06	4148.49	4250.01	4447.09	4091.6	4408.75	4544.23	5584.09	4089.37	3985.63	3971.68	5154.35	4511.85	4851.69	4458.52	4437.12	4313.58	4110.62	4495.86	4431.04	4813.01	4482.77	3760.01	3943.41	4145.05
317	4871.17	4593.84	4813.06	4104.57	4365.9	4796.81	4849.75	4560.01	4753.63	4273.11	4495.7	4582.73	4213.28	4635.42	4569.58	4802.73	4714.84	4676.05	4760.14	4944.98	4944.33	4874.28	3922.67	5058.73	4957.07	4893.44	4553.91	4853.41	4525.16	4318.89	4718.81	5048.84	4393.15	4957.41	4525.75	4792.94	4271.67	4394.85	4581.43	5030.33	4330.12	4927.91	4510.73	4295.63	4911.17	4457.33	4646.74	4303.93	4701.33
318	9214.15	9540.09	9487.47	7564.94	8197.74	8127.56	7904	7453.81	7364	7258.19	7667.22	8052.19	8294.01	8010.46	7197.85	8044.96	8635.9	8436.72	7123.25	7161.4	7883.4	8139.35	8136.86	7647.37	8063.58	7631.58	7968.27	7609.84	7497.74	7585.72	7746.46	7571.51	7009.59	7329.07	7651.19	7073.7	7195.17	7577.59	6587.83	6974.32	6492.94	6937.12	6738.98	7435.98	7005.68	6770.14	6243.75	7235.32	6940.31
319	4157.8	4208.44	3836.74	3467.84	3696.99	3689.3	4163.44	3594.57	3253.04	3257.47	3870.63	3246.22	3146.14	4230.96	3833.02	3886.2	4266.04	3475.4	4148.64	3696.95	4219.9	4179.95	3709.85	3843.19	4136.72	3288.26	3961.58	3906.27	4217.75	3776.69	3330.91	3251.37	4086.63	3910.67	3865.96	3669.48	3073.02	4210.58	3501.42	3593.46	3346.3	3698.73	3803.8	3007.26	3442.52	3307.21	3255.16	3614.02	3528.02
320	4746.64	4907.41	4321.56	4360.07	5348.49	5167.09	4510.89	4662.48	4577.3	4615.72	4476.49	4878.68	4470.36	4776.89	4708.64	5290.96	5214.94	5235.15	4459.72	4874	4770.06	4985.09	4501.52	4777.86	5018.33	5236.62	5322.49	5055.98	4783.52	4404.7	4371.67	4646.69	4681.14	4725.86	4894.77	4790.4	4762.69	5089.59	4218.62	5229.41	4256.12	4609.46	4208.74	4283.32	5061.26	4583.38	4519.26	4817.02	4840.96
321	3515.62	3410.09	4185.93	3544.91	3462.36	3550.68	4188.59	3825.86	3323.23	4002.32	3849.74	4543.69	3652.62	3933.47	4232.54	4385.25	4275.85	3861.16	4082.58	4143.12	4216.2	4019.93	4090.64	4010.23	3712.11	3982.02	3663.99	4142.68	3743.21	3918.48	4303.16	3958.27	3957.2	3680.32	3989.81	4113.43	3737.17	3970.14	3610.25	3839.04	3071.84	4056.31	3671.01	4283.94	3825.48	3856.11	3425.2	3266.1	3581.49
322	3820.58	4053.16	4149.01	3792.14	3709.27	3751.52	3643.83	3339.81	3930.42	3856.46	3395.78	3387.44	3695.88	3620.6	3862.35	3753.68	3616.96	4113.48	3917.54	4010.7	4479.64	4259.46	3363.93	3229.59	4574.33	3925.89	3593.93	3861.86	3640.42	3946.49	4096.14	4109.77	3820.74	4032.54	3793.88	3685.9	3519.67	4045.72	3087.85	3485.7	3925.49	3730.78	3949.15	3979.43	3833.12	3595.48	4268.8	3456.64	3939.48
323	5024.14	4252.69	5446.85	5142.51	4496.06	5753.91	6059.21	4866.63	5006.3	5132.02	5305.91	4356.11	4963.88	6026.26	5405.05	4627.28	5589.22	5456.75	4531.94	4983.06	4908.53	5756.89	6169.6	5272.58	5289.25	5388.85	5421.99	5092.94	5220.77	4429.46	5405.58	4871.15	5264.59	4960.46	4498.68	5478.99	4998.8	4921.27	4173.01	4972.99	5102	4691.09	5182.01	4881.14	4931.04	4700.62	4748.15	4590.51	4886.25
324	6196.38	7175.77	6719.58	6212.8	5605.74	5690.99	5459.19	5366.52	5672.67	6097.41	6328.21	5879.4	5376.77	6336.05	6044.42	5938.95	6214.73	6004.43	5743.78	6267.74	5974.91	5901.49	5885.26	6175.53	6072.84	5450.21	6411.59	5896.7	5933.36	5999.73	5774.95	6069.6	5772.68	5363.07	5673.25	5813.48	5401.52	5420.52	5614.26	5742.07	6013.83	4845.16	5851.47	5612.42	5890.09	5356.69	5722.59	5639.2	5414.68
325	13229.5	13731.7	13909.8	12175.9	12659.2	11931.5	12102	12371.4	10903.3	12141.3	11212.7	10553.6	11109.8	11432.3	11154.6	10595.9	11443.5	11211.3	11735	10945.8	11226.5	10452.2	10021.7	10761.6	10609.3	9295.99	10276.2	9715.65	10120.3	10036.4	9491.75	10462.9	9344.91	9234.25	9442.77	9392.84	8863.99	9502.33	8913.38	9633.01	9473.19	8510.09	9021.75	8862.8	8826.75	8153.57	8651.95	8285.94	8820.31
326	7506.96	8072.41	8890.02	8082.01	8098.73	7327.46	7735.95	7623.8	7234.27	7409.27	7371.85	7106.21	7553.9	7230.8	7985.35	7696.06	7833.1	8217.25	6986.47	7758.88	8386.27	7920.62	7087.19	7591.56	7611.78	7161.65	7773.89	7562.77	7261.81	7068.15	7286.98	7894.62	7511.85	7055.37	7661.46	6522.94	7144.56	8037.05	6916.75	7526.8	6953.98	7387.51	7411.19	7577.31	6194.33	7520.73	6590.98	6635.31	6887.28
327	4610.68	5371.43	5274.3	5256.62	5469.58	5185.02	5742.36	5313.17	4590.35	4870.17	4386.52	4742.37	4884.48	5277.28	5033.25	4999.31	5029.91	4689.44	4680.4	5167.53	5430.1	5888.31	5133.47	4957.85	4884.33	5408.28	5362.27	4934.14	5359.04	5119.15	4737.75	4549.59	4886.54	5218.46	5604.36	4623.31	4614.3	5385.11	4384.31	4653.16	4877.14	4437.98	4911.93	4826.51	5338.27	4349.67	4259.04	5059.74	5014.42
328	6053.64	5320.95	6339.42	6130.78	6195	5717.53	5338.88	5576.84	6135.16	5691.49	5988.89	5933.26	5757.74	6071.94	6224.2	6090.54	6296.54	6522.11	6128.62	5802.36	6448.25	6505.72	5717.65	6747.41	6774.28	6316.11	6788.65	6126.51	5951.95	6048.89	5832.17	6624.89	7030.72	5821.94	6362.06	6096.73	6260.43	7006.16	6154.53	5981.95	6385.01	5649.54	6122.68	6833.9	6343.14	5729.48	6210.27	5165.51	5924.94
329	6012.57	6495.86	6067.49	10016.4	6893.8	12039.3	8777.2	7642.2	8230.43	7557.79	8033.21	7613.6	7673.6	8329.33	7892.93	8511.58	7757.46	6860.85	7542.98	7150.96	6551.16	7353.07	7418.38	7062.49	7103.47	6900.94	7417.48	7300.12	7114.16	7457.35	6504.68	7089.49	7541.36	6303.42	7279.64	6419.64	7288.65	7334.02	6713.42	6277.99	6271.15	6985.77	6205.27	7026.06	6444.84	6176.68	6105.43	6589.77	6657.96
330	10027.5	9860.44	10857.9	10234.7	9605.42	9386.78	9382.67	10243.7	9475.11	9105.88	9625.84	9122.94	9728.27	8721.57	8893.85	9181.46	9084.05	8975	9316.59	8972.86	8660.22	8778.47	8709.64	8824.22	8780.43	8633.88	8485.17	9160.54	7337.69	7918.88	7714.75	8673	8623.8	7961.72	7821.77	7786.69	7693.02	8637.28	7407.74	7457.8	7929.89	7654.58	7637.12	7939.06	7213.44	7113.06	7187.75	7000.42	7787.85
331	5568.15	6125.27	6029.58	6287.49	5366.96	5812.38	6105.83	5976.47	5537.68	6114.42	5875.41	5304.17	5831.14	4733.89	5334.67	5374.05	6087.22	5748.43	5190.52	5320.67	4929.88	5401.43	5726.59	5585.15	5597.3	4906.49	5696.17	5871.6	4970.59	4398.86	5375.9	5655.46	5297.91	4961.17	5297.94	5075.35	4653.56	5075.81	4759.56	5168.69	5150.56	5300.07	4877.06	4950.81	5696.47	4791.33	4706.7	5221.84	5452.85
332	10003.2	9575.15	9492.88	9066.32	8825.83	9486.62	9181.7	8661.38	7986.91	8369.47	8992.31	8536.3	8179.83	8470.68	8920.38	8626.74	8640.57	8745.86	8307.16	8416.73	8537.84	8715.23	8598.09	8006.69	9035.46	7148.79	8096.23	7374.21	8024.05	7535.77	8020.86	8436.63	8173.74	7754.49	7534.81	7763.83	7602.95	7560.88	7744.73	7601.65	7796.85	7009.65	7296.46	7030.26	7303.93	7647.35	7749.12	7303.4	6937.68
333	5984.54	5420.3	6559.2	5481.69	5621.84	6016.06	5485.94	5923.2	6227.98	6001.2	5844.17	5777.65	5676.21	5819	6135.27	6300.9	5136.31	5347.06	5501.63	5438.27	6028.65	5432.02	5629.78	5776.2	6035.32	5454.43	5529.54	5268.43	6085.47	5669.93	5779.7	5715.78	4791.12	5116.8	5360.56	5701.85	4947.04	5865.05	4899.75	5438.07	5279.8	5740.8	5401.85	5768.21	5698.48	4688.96	4866.93	5949.22	5533.63
334	11358	11645.6	11337.3	11437.2	11140.8	10587.9	10433.5	11059.7	9389.62	10363.2	9926.16	9992.23	10237.8	10135	9616.2	10026.3	10214.2	9505.43	9066	9382.84	9853.11	8545	8593.62	9006.32	9961.83	8754.58	10043.3	9522.31	10094.5	9304.15	8990.62	9494.88	9343.85	9046.07	8964.7	9525.17	8541	9290.74	8502.01	9269.81	8918.9	8932.63	8607.54	8933.91	8561.9	8226.62	9078.23	9211.46	8919.7
335	4591.84	4195.04	4789.68	4761.84	4930.21	4281.75	4464.15	5249.56	4582.9	5189.21	5049.3	4398.89	4416.16	4552.78	5275.2	4884.41	5131.21	5017.04	5233.94	4353.7	4755.96	4669.73	5249.72	4629.8	4704.19	5337.02	5026.81	5025.37	5180.69	4807.49	4554.46	5310.8	3988.7	4741.04	4238.52	5164.54	4550.1	4780.2	4585.4	4870.53	4516.85	4231.77	4883.38	4371.67	4415.01	4982.31	4558.04	4359.54	4954.7
336	4964.89	5166.6	5869.21	5163.84	5833.62	5304	5896.85	5860.41	5834.16	5243.59	5173.95	5483.1	5155.65	5559.88	5885.25	5761.62	5396.95	5592.28	5080.65	5224.62	5119.3	5634.7	5685.68	5346.2	5505.23	5355.72	4811.6	5529.05	5547.89	5169.67	5258.77	5121.77	5682.44	4956.33	5653.33	4941.25	5128.86	5173.53	5335.32	4638.4	4860.54	5143.94	5691.01	5872.27	4944.17	5077.63	4251.89	4977.17	5447.88
337	3936.85	4556.1	3452.59	3923.1	3388.53	3881.62	3684.01	3619.95	3701.44	3873.23	4000.93	3854.81	3966.99	4102.46	4207.44	4227.81	4424.33	3556.75	3895.94	4076.46	3599.58	3864.16	3700.42	3545.12	4193.86	4070.63	3624.49	3612.68	3954.88	4085.63	3466.65	4150.69	3367.25	3728.56	4651.84	4113.22	3840.57	4527.11	3818.69	3666.68	3617.6	4033.09	3819.56	4009.3	4575.79	3320.96	3275.68	3950.89	3670.94
338	4405.6	4187.02	4924.27	4953.78	4524.02	4568.99	4781.65	4483.2	4587.51	4274.07	4777.78	4986.83	4682.94	4959.65	4684.19	5055.48	4440.25	4722.35	5011.9	4847.74	4870.31	4398.96	4928.8	4398.73	4597.8	4560.74	4559.72	4702.85	4978.05	4719.37	5329.21	4633.64	4886.93	4489.38	4479.74	4865.12	4706.33	4515.59	4149.09	4585.68	4416.46	4959.46	4936.85	5206.96	4464.01	5386.75	4016.88	4591.06	4388.89
339	3949.38	4742.15	5164.56	4758.59	4637.99	4375.93	4768.07	4272.53	4167.27	4967.25	4399.3	4827.09	4026.96	4423.3	5404.01	4963.8	4809.8	4404.32	3795.35	4518.28	4775.62	5508.62	4396.83	4794.23	4403.52	4278.12	5138.51	4491.93	4992.91	4739.05	3775.7	4533.44	4807.4	4230.64	4868.48	4132.8	4221.81	5190.42	4363.17	4444.3	4493.3	4292.52	5294.23	4460.63	4376.3	4923.06	3759.78	4724.93	4829.93
340	4098.78	4092.01	4479.16	4044.69	4037.42	4082.73	4395.54	4545.62	4083.3	4177.33	4188.59	4536.12	4260.38	5073.37	4416.77	5398.91	4912.57	4190.31	4163.02	5300.58	4717.06	4891.4	4584.9	4773.31	5482.47	4359.01	4384.41	4686.35	4884.77	4714.04	4804.09	4392.49	5014.01	4563.14	4743.84	4429.74	4843.78	4446.1	4276.64	4227.38	4810.6	5232.17	4344.23	4974.17	5082.7	4356.07	4157.15	4080.41	4452.16
341	4953.98	4981.72	5016.21	5304.1	4545.9	4864.95	5127.68	4642.19	5011.64	4415.8	5127.01	4733.6	5171.48	4856.48	5824.93	5597.23	5527.15	4994.31	4733.28	5000.96	4879.1	5401.16	4579.62	5574.95	5230.33	5056.65	5315.64	5062.26	4666.68	4785.84	5658.12	5138.51	4966.23	4965.09	4840.12	4852.48	4784.04	4808.98	4350.94	5159.41	4805.05	5217.32	5577.19	5298.78	5089.72	5888.72	4793.53	4677.6	4920.17
342	4546.58	4550.75	4380.47	4487.56	4987.74	4615.58	4403.38	4353.75	4904.32	4317.37	4895.46	4543.75	4612.3	4801.51	4786.94	5024.96	4986.35	4775.96	4905.31	5141.43	5398.26	5031	5022.35	4891.41	5325.09	4468.88	5037.21	4884.32	4736.12	4102.58	4702.38	4443.98	4850.09	4082.73	4257.15	5003.72	4506.75	4642.36	4073.99	4789.28	4727.42	4621.33	4606.98	4561.88	4776.41	4679.28	4613.57	4585.02	4010.02
343	5184.85	5476.38	5035.91	5344.78	5119.4	5087.38	5430.59	5460.06	5440.21	5202	5804	5039.37	5293.73	5013.47	5027.47	5910.99	5065.1	5092.83	5285.07	5141.2	5565.41	5656.27	5455.56	5342.1	5122.06	5164.57	5096.26	5238.64	4973.95	4876.36	5543.99	5623.21	5057.11	4736.02	4834.6	4915.84	4798.31	4952.07	4937.69	5481.52	4951.43	4288.43	4773.56	5090.4	4944.85	4446.04	5104.95	4478.31	5092.41
344	4143.58	4016.05	4449.85	3711.26	4226.09	3983.48	3984.46	4076.95	4503.4	4219.48	4450.93	3750.67	3588.65	3715.33	4714.63	4193.62	4267.83	4472.36	3800	4389.07	4176.46	4481.62	4419.25	4158.56	4537.99	4047.72	4180.8	4033	4242.79	4293.37	4037.75	4316.51	4165.23	4144.6	4464.37	4403.35	4440.01	3912.81	4066.06	4362.68	4366.38	4579.54	4304.23	4102.06	4139.46	3903.09	4100.78	4385.8	4271.04
345	22049.9	21820	21280.4	18040.9	16784.1	16677.5	16446.4	14738.3	14648.8	16401	14276.9	14480	14493	14626.3	15792.1	14442.4	14162.2	13273.1	13706.7	12763.7	13869	13960.8	12215	12041.7	12063.3	11194	13524.2	11131.4	11244	10625.2	9864.06	10194.1	10999.9	10856.1	11006.3	9944.19	10918.1	10082	10136	9088.44	9837.98	9397.49	9136.41	9296.78	9059.04	9235.37	8932.36	9077.64	9319.07
346	12917.9	13357.6	13539.4	12092	12084.2	12449.7	11927.6	12074.3	11775.9	11595.3	10925.4	10739	11374.4	11253.5	10634	11407.8	11539.5	10967.3	10444.8	10238.4	11318.8	10755.2	10754.3	10479.4	10569.8	10510	10814	9763	9211.8	9360.09	9281.17	10549.7	9531.85	9927.85	8686.11	9968.43	9262.44	9958.73	9000.58	8715.12	9182.93	9304.1	8453.65	8613.12	8970.52	8729.95	7750.3	8498.7	8398.33
347	3777.95	3446.79	3846.01	3922.17	3877.63	3571.88	3697.74	3798.37	3739.43	4124.96	4554.73	3510.32	3371.25	4382.57	4382.02	4246.42	3963.81	3977.02	3999.78	3975.83	4379.84	4140.9	4083.41	4299.7	4380.16	4412.94	4228.72	4265.05	4168.9	3915.11	4256.6	4190.63	4339.57	4180.53	4303.33	4365.1	4046.6	4129.16	4181.17	3752.84	4573.86	3998.01	4040.72	4571.62	4246.49	4118.54	4151.31	4527.31	4705.62
348	4754.85	4730.63	4741.06	4825.84	4576.63	4851.49	4233.59	4441.63	4420.23	4724.84	4737.37	3733.72	4203.62	4512.74	4744.56	4306.36	4159.49	4252.69	4139.22	4081.73	4340.88	4685.53	4130.02	3676.96	4426.99	3816.04	3865.3	4682.78	3773.99	3910.67	4466.72	3825.07	3965.58	3884.47	4182.35	3939.9	4012.85	3970.09	4279.38	3527.07	4247.23	3930.62	4225.04	3651.52	4274.69	3760.86	3779.6	3363.93	3726.42
349	11686.4	12513	11796	10798.4	11271.5	10428.5	10626.8	10599.5	9768.14	10076	10178.2	10165.7	10161.4	10411.5	10907.7	10527	9972.47	9651.68	8995.48	9237.21	9710.74	9481.05	8535.49	8778.23	9604.19	8690	9794.07	9261.91	8647.69	8324.09	8209.59	9748.27	8888.89	8992.25	9026.37	8994.9	8204	8907.1	8553.09	8299.4	8512.78	8385.44	8521.04	7969.58	8146.32	8190.38	7624.96	8368.2	8297.85
350	3913.83	4204.17	5217.7	4114.69	4041.85	4609.14	4988.21	3920.86	3743.63	4801.64	4222.8	3989.01	4017.36	3926.2	4306.14	4516.7	4736.04	4241.9	4421.41	4929.86	5230.51	4392.46	4271.14	4020.57	4015.84	4133.54	4228.15	3836.31	3767.8	3981.9	4212.4	4094.74	4746.06	3740.64	4597.91	4371.47	4267.8	3694.86	4376.58	3888.93	3767.27	4529.83	4130.22	4262.7	3779.73	4263.96	3699.93	3804.32	3952.63
351	8359.81	8597.1	10490.7	8942.6	8240.75	8121.22	7933.54	7890.05	7392.17	7323.04	7998.78	7127.84	6576.67	7523	6672.62	7410.84	8096.12	7476.54	7372.72	7127.88	7481.19	7509.14	7264.38	6999.48	7537.15	6764.27	8036.59	7334.01	6195.67	6959.73	6697.19	7473.23	7168.02	6291.81	7642.16	7148.83	6367.8	7384.42	6106.64	6716.1	6268.59	6871.49	7016.33	7074.53	6373.05	6556.22	6193.14	7467.07	6488.86
352	3342.44	3837.42	3356.89	4653.09	4326.86	4281.22	4371.6	4713.47	4544.22	4628.94	4192.96	3802.36	4132.28	4144.23	4212.7	4577.12	4847.21	4039.99	4057.35	4311.07	3888.65	3534.63	3894.96	4382.53	4118.8	3998.73	4372.33	4206.33	4382.11	4677.7	3513.65	4662.51	4626.93	4220.41	4688.41	4369.35	4040.52	4807.73	4286.04	5014.83	4402.49	4151.38	4391.8	4617.23	3688.69	4121.57	3915.4	4276.56	4627.94
353	3342.74	3542.12	3972.75	3509.7	3339.36	3083.81	3238.06	3522.75	2415.12	3280.58	3374.07	3187.19	3352.15	3616.2	3925.64	4031.51	3320.85	3399.01	3913.67	2732.14	3447.1	3428.28	3434.06	4212.6	3862.2	3726.16	3739.74	3685.05	3299.65	3888.81	3196.46	3588.51	3061.25	3159.37	3609.57	3278.26	3290.96	3543.06	3636.26	3592.84	3181.26	3530.49	3163.93	3262.4	3203.33	2707.3	3635.86	2892.81	3347.96
354	5161.83	5231.37	5985.05	5049.37	5304.52	5576.04	5069.79	5475.95	4432.89	4924.3	4350.41	4869.85	4657.88	4770.65	5771.99	5676.17	5357.4	4214.57	4842.49	5404.42	5598.8	4985.28	5805.59	5003.2	4981	4920.59	4883.62	4476.8	4464.01	4576.68	4426.42	4636.83	4754.23	5285.16	5598.19	4846.28	4943.16	5213.35	4614.07	4524.74	5108.05	4772.51	4725.25	4337.73	4776.85	4498.95	4227.86	4731.93	4886.46
355	4950.69	5311.36	5252.48	5076.57	5112.17	5043.77	4404.83	4819.25	4749.9	4583.78	5175.19	4627.05	4576.56	5859.59	5098.64	5922.6	5277.77	5099.56	5099	5007.49	5658.77	4867.42	5147.16	4975.06	5219.05	5059.36	5597.85	4912.85	4729.4	4804.72	4832.89	5191.99	5299.94	4997.64	5069.67	4933.43	4601.58	4480.05	4304.44	4087.35	4766.19	4815.15	5269.01	5145.05	5121.98	4887.8	4857.02	4604.84	4831.64
356	4373.35	4014.47	4744.88	4732.75	4757.77	4277.26	4661.72	4447	4345.32	4052.49	4371.73	4784.15	4657.52	4619.36	4701.35	4888.21	4077.44	4544.56	4307.68	4652.16	4502.14	5276.68	4351.72	4653.38	5192.1	4465.78	4779.27	5123.8	5311.58	4547.86	5202.09	4519.47	4484.64	4916.88	4611.06	4046.56	4652.69	5328.89	4143.32	4712.62	4687.46	5101.99	4302.01	4606.06	4662.54	4474.02	4792.35	4186.88	4332.06
357	2869.81	3089.56	3037.94	3073	2879.07	2870.06	2783.11	3486.11	3361.11	3058.22	3740.98	3294.88	3110.58	3210.96	3685.75	3895.33	3784.54	3442.77	3762.21	3595.56	3815.52	3845.16	3581.3	3865.98	3711.06	3722.56	4377.7	4146.12	4019.81	4355.88	3574.37	3800.72	3532.25	3927.48	4553.94	3918.79	4034.72	4288.46	4173.43	4112.47	4206.67	3762.04	3866.52	4135.11	4241.59	3518.35	3529.37	3546.95	3209.63
358	16031.4	16826.9	16761.5	16700.8	16270.5	14832.4	15246.2	15446.1	15924.3	15582.5	16701.5	14989.9	14456.5	16629.9	14692.4	15429.3	14928.9	13950.1	14933.1	14659.1	14752.6	14263.7	14301.8	14457.4	14324.3	14048	13684.9	13772.9	13274.8	13198	12604.1	13208.6	13147.7	12135.1	12561.8	11954.8	13904.5	13755.9	12725.5	12340.2	11570.6	11838.4	11805.3	11218	12259.7	11543.8	10838.4	11369.4	11304.2
359	4901	4999.9	5360.42	5058.58	4623.53	5367.53	5127.9	5546.12	4893.88	4788.95	5398.19	4884.49	4720.77	4584.28	5713.02	5432.02	5306.43	5675.93	5021.89	5954.12	5470.31	4885.58	4944.21	5736.88	4435.96	4596.62	5025.58	5090.37	4617.33	4649.33	4992.59	5195.46	4787.54	4650.9	4574.49	4759.1	4568.31	5482.83	4669.83	4904.62	3959.64	4700.86	4869.98	4369.07	5040.38	4863.96	4657.72	4482.89	4707.86
360	4656.6	4328.78	4483.8	4350.41	4310.35	4140.11	4389.15	4315.22	4680.4	4261.33	4539.67	4094.35	4766.73	4164.09	4263.4	5724.27	4049.35	4027.04	4530.89	4171.4	4735.33	4853.43	4244.64	4196.65	4222.58	4749.83	4205.93	3875	4429.74	4552.46	4513.95	4650.14	4393.62	4828.74	3829.32	4655.72	4485.94	4477.4	4247.65	4291.81	4095.95	4247.78	3841.81	4345.4	4419.23	4551.04	4435.95	4300.16	4551.04
361	10486.1	10160.2	10736.2	9436.98	10088.1	9465.23	10207.1	9507.16	9336.09	10108.2	9135.04	9748.07	8533.04	9067.91	9107.52	9388.27	8859.17	8712.83	9032.2	8386.2	8811.79	8838.62	8298.88	8987.41	8652.12	7604.79	7929.27	8043.15	7675.22	7516.25	7470.77	8224.1	8149.14	7590.64	8034.83	7834.84	7963.31	7897.22	7421.73	7626.44	7294.27	7250.48	7133.2	7129.9	7361	7381.04	7218.15	7018.47	6827.99
362	3749.51	4156.1	4653.05	3780.48	3968.35	3868.23	3970.16	4624.01	4093.38	3861.14	4743.17	3668.26	3860.35	4159.23	4056.09	4989.42	4431.67	4364.4	4657.83	4695.47	4096.51	4324.32	3984.57	4251.9	4121.19	4193.6	3594.46	4866.85	3750.4	4357.78	3819.09	4221.85	4266.25	4029.47	4098.48	4226.98	3879.42	4542.23	3608.1	3911.28	4090.09	4181.4	3876.32	4135.53	3949.77	4299.67	3722.57	3832.23	3948.05
363	4008.31	4067.91	3531.58	3834.54	3952.46	3894.36	3760.52	4046.62	3982.8	3864.09	3816.31	3471.19	3559.53	3870.91	3998.33	3643.38	4585.57	4343.3	3977.15	3938.53	4357.89	3601.65	3869.88	3999.54	4129.52	3769.65	4545.72	3865.38	3513.58	4011.09	4033.4	3614	4017.17	3372.14	3966.57	3685.98	4030.31	3920.32	3986.36	4000.95	3709.72	3939.98	3910.93	4647.98	4283.65	4058.22	3894.91	4065.22	4075.91
364	3732.86	3955.25	4109.69	3975.46	4446.09	3911.67	3909.57	3892.37	4274.17	3682.12	4122.3	3661.72	3865.52	4457.19	4445.96	4529.75	4497.49	4407.14	3867.58	4208.6	4321.28	4666.3	4337.49	4023.83	4601.28	3874.58	4056.46	4359.42	4387.35	4617.79	3906.43	4723.46	4535.09	4003.1	3865.58	4303.32	4750.15	3894.67	4274.36	3966.3	3879.59	3623.19	3677.37	3582.63	4307.17	3407.04	3673.81	3262.64	3682.33
365	11591.8	12055.1	12239.9	10685.7	10880.4	10856.4	11323.6	11297.1	11679.9	10639.5	11314	10753.6	10083.3	10750.1	10327	10532.2	10739.4	9938.44	9870.59	9651.96	9934.98	10032	9596.36	9809.44	10539.7	9175.06	10077.5	9073.14	8799.79	9236.95	8063.89	8763.91	9602.99	8883.06	8865.22	8270.16	8985.02	9038.79	8327.09	8791.33	8716.09	8311.59	8386.88	8571.22	8894.62	8228.21	7644.93	8668.42	8744.21
366	4871.77	5000.93	5299.33	5012.32	5168.75	4755.05	5201.38	5407.99	5026.49	5112.53	4934.35	4904.78	4315.02	4680.96	5157.98	5523.07	5169.02	4780.36	5761.6	4842.69	5355.93	4706.53	4842.74	5093.12	4810.91	4831.73	5681.99	5045.43	4679.14	4828.57	4782.36	5122.38	4889.01	4704.57	4872.09	4326.4	5219.57	5101.04	4718.7	5438.43	4720.32	5179.96	4794.09	4826.4	5090.84	4817	4354.75	4176.63	4945.52
367	9325.89	9187.36	9903.96	9241.2	9188.05	9039.59	9610.83	9136.75	7809.79	8726.72	8368.23	7796.37	7966.27	9339.54	8298.89	8284.41	8284.37	8217.43	8147.05	8050.44	8348.16	7912.86	7857.65	7790.02	8198.35	6957.44	7803.09	7762.88	7807.06	7394.57	7682.33	7437.57	7734.65	6699.95	8050.05	6907.37	7957.96	7899.27	6770.91	7571.59	7002.26	6763.4	7467.93	7566.83	6682.72	6767.46	6315.14	6289.9	6528.33
368	3843.85	3660.04	3734.43	3902.05	4527.44	3514.78	3688.04	4061.06	4114.11	3851.05	3970.75	3666.9	3693.07	4013.46	3993.93	3898.11	4455.46	4004.91	4244.64	4325.02	3997.99	4395.91	4588.46	4350.75	4595.65	4219.32	3802.43	4163.04	4253.6	4291.57	3780.4	4329.62	3815.35	4201.51	3826.58	4067.73	3854.14	3909.25	4008.94	3883.27	3737.53	4686.51	3955.7	4404.84	3708.94	3632.3	3620.84	4307.81	3592.11
369	4503.53	4600.79	4864.46	4376.58	4604.56	4639.4	4660.23	4841.63	3801.02	4599	4107.79	4711.95	4531.01	4853.74	4455.56	5469.89	5515.72	4871.4	4644.67	4564.91	5293.1	4801.14	4503.07	4614.8	4610.77	3895.1	4199.65	4927.36	4693.81	5337.3	4375	4140.07	4098.15	4489.74	4742.74	4620.38	4889.81	4618.98	4511.07	4252.22	4943.67	4547.53	4463.27	4785.51	4680.72	4218.81	4583.9	4424.4	4488.02
370	2780.81	3341.68	3502.27	2656.94	3157.04	3314.12	3577.91	3369.15	2802.79	2982.64	3105.14	2864.67	3441.93	3403.54	3158.6	3321.59	3168.68	3278.67	3423.51	3225.43	3608.89	3712.15	3707.36	3488.46	3498.09	3611.83	3743.96	3784.42	3241.64	3293.21	3735.67	3322.35	3653.89	3766.31	3827.86	3329.69	3801.14	3907.72	3715.04	3822.63	4114.65	4226.41	4207.79	3846.74	3851.26	3989.15	3456.26	3709.88	3772.79
371	6683.54	7040.05	7668.49	6185.79	6121.68	6783.84	6198.28	6234.79	6362.4	5938.02	5641.69	6421.28	5331.04	6851.31	6371.54	6279.91	6198.4	5818.79	6247.19	5727.81	6130.7	5856.54	5960.47	5847.59	6225.67	4983.49	6378.41	5950.89	5078.17	5902.59	5639.22	6089.69	6237.14	5780.37	5826.65	5781.7	4731.01	5739.93	5691.62	5783.22	6058.17	5298.32	6013.19	5949.89	5690	5992.04	5192.53	5500.35	5916.04
372	3983.91	4341.56	4123.51	3920.26	4096.89	4077.14	4427.35	4070.6	4262.11	4040.27	4448.37	4236.1	4101.16	3735.42	4396.44	3991.15	4521.41	4516.69	4113.94	4771.04	4726.42	4481.86	4399.07	3967.73	4527.05	4349.58	4740.67	4843.83	3994.53	4669.16	4514.23	4227.47	4477.06	3928.11	4294.89	4498.28	4335.43	4565.52	3692.69	4815.54	5100.42	4029.84	4551.07	4466.31	4223.84	4497.42	4482.16	4288.69	4595.27
373	4430.23	4074.16	4438.11	4119.77	4322	4392.42	4181.19	5052.4	4577.33	4531.85	4790.57	4830.49	4282.3	4421.93	4092.04	4958.75	4816.48	4327.78	3803.63	4259.43	4557.37	4451.43	4440.53	4427.62	5057.35	3992.16	4516.48	4472.59	4980.79	4114.78	4598.74	4572.38	4035.83	4373.41	3897.64	4269.64	3976.86	4198.84	3912.32	4428.79	4606.38	4180.15	4551.94	4311	3809.05	4660.05	3978.26	3798.1	4506.53
374	5561.64	5346.59	5900.16	5021.72	4772.06	4607.86	4873.63	4957.85	4278.31	4908.01	4906.78	4737.67	4864.84	5192.22	5668.37	5280.67	5435.84	5829.21	4880.74	4729.35	5472.58	5312.89	5322.59	4853.01	5232.85	4837.12	4921.21	4575.22	4488.38	4691.06	4500.2	5234.53	5146.54	5102.75	5396.25	4586.64	4617.15	5033	4649.69	4719	5153.73	3944.2	4538.12	4812.3	4582.22	4833.05	4802.32	4354.42	4063.74
375	5176.51	5380.6	5674.69	5196.72	5753.75	5072.9	5266.85	5472.72	5283.42	4974.84	5784.33	5212.42	4753.58	4852.46	5554.85	6184.94	5552.62	6051.75	5938.36	5872	5263.26	5775.84	5496.22	5582.47	5840.33	5260.15	5566.88	6041.56	5472.04	5643.88	4977.43	5686.36	5242.04	5648.32	5126.19	5536.95	5298.77	4797.96	4964.88	5091.05	4589.38	5392.07	5410.41	5472.99	5538.11	4759.06	4684.54	5561.86	5311.64
376	5066	4965.09	5669.42	5443.83	5189.1	5376.06	5551.86	5106.98	5222.88	4734.7	5149.96	4886.26	4998.88	5013.59	5032.47	5016.67	4885.88	5366.37	5342.06	5079.01	5268.16	5145.42	4692.58	4879.14	5408.07	4920.44	5083.59	5433.93	5255.19	5231.7	5328.98	5133.32	4822.33	5159.3	5282.32	4770.96	4653.93	4827.3	4692.16	5089.36	4895.77	4819.02	4678.43	5343.56	4925.59	4724.83	4764.07	4903.19	5241.21
377	15088.4	14924.5	16403.1	14592.6	14703.7	15190	14919.5	14069.6	12827.8	14791.5	14546.6	13233.4	13127.2	12800	14553.8	13586.4	13944.2	13629.8	13718.5	13208.7	13752.2	12778.5	12963.3	12861.3	12662.2	12170.6	13442	12596.6	12276	12098.1	11972.1	12269.3	11688.7	11961.4	11132.5	12206	11277.4	12004	11684.9	11485	11189.3	11016.7	11436.7	10882.7	11432.8	9946.11	11046.3	10901	10242.9
378	9004.57	10702.2	10769.1	9103.15	9836.25	9399.98	9787.68	9718.11	9055.04	9877.69	9756.15	9514.67	9294.37	8549.49	8643.38	9739.35	9456.83	9230.35	9317.17	9351.09	8160.42	8713.52	8622.32	8440.72	9010.89	7681.3	8414.43	8028.88	8872.51	8679.72	8211.01	8717.25	8018.05	8103.98	7602.16	8462.36	7605.35	7654.06	7713.44	7558.14	8206.62	7549.07	8186.64	7937.68	7984.52	7650.23	7794.7	7922.27	7586.28
379	19839.1	18389.1	20710.5	18671.1	18364.7	18670.2	18113.9	18659.2	18723.4	17790.6	17333.1	17978.4	17697.9	16905.4	17293.4	18695.1	17491.3	16452	17486	16322.9	15838.1	17277	16936.3	16360.5	16586.4	16129.6	16927.1	15830.1	15966.8	15310.7	15720.2	16395.5	15898	15083.9	15015.3	15475.7	15434.6	14859.6	14569.5	14119.5	14130.1	15012.9	14899.3	14497.1	15493.8	13651.6	14793.9	13671.1	14706.9
380	10502	10605.3	10958.4	9716.49	10536.3	10551.4	10075.2	9902.22	9483.23	10004.9	10898.5	9435.42	9902.31	9568.69	9999.09	10020.9	10021.8	10041.6	9489.44	9771.65	9191.96	9316.04	9624.77	8277.01	9024.32	9249.81	8650.94	8991.52	8081.72	8297.75	8480.65	8428.68	8166.77	8388.47	8399.53	8596.44	7794.53	8237.25	7443.41	9028.84	7838.46	7399.4	9048.52	9031.64	8877.69	8058.32	7382.26	7572.84	8117.1
381	4294.6	4391.81	4429.38	4347.04	3938.95	3847.98	4009.46	3949.62	3849.85	4408.62	4048.68	3944.19	3314.43	4639.85	4337.85	4394.23	4231.15	3903.75	4213.31	4717.49	4073.49	4255.7	4073.53	4389.79	4319.96	4497.15	4490.41	4363.74	4226.98	3770.3	4246.42	4147.75	3861.72	3771.41	4631.16	3835.51	3723.75	3581.56	4253.23	4582.19	4027.23	4255.51	3658.89	4470.52	4115.69	4622.94	3722.47	3379.19	4166.78
382	8449.23	8441.81	8177.35	7553.83	8136.72	6966.01	7275.77	7767.21	7191.85	7939.04	7091.57	7593.2	7407.28	7104.59	7755.52	7733.58	7688.59	6813.89	7225.85	7170.79	7626.36	7639.36	7219.81	7334.22	7208.62	6764.36	6747.25	6950.11	7538.54	6655.69	5937.56	6948.44	6725.11	6842.8	6631.95	7076.05	6808.95	7210.98	6006.25	7149.84	6597.41	6505.42	6915.42	6475.81	6127.33	5787.43	5769.68	7254.95	6476.15
383	7709.48	8416.14	9355.69	8647.19	8453.84	8236.06	8492.86	9415.7	7271.19	8000.8	8631.01	8439.25	7911.54	8605.22	8654.52	8338.16	7909.53	6528.85	7801	7949.31	7538.65	7651.6	7577.05	8158.6	7796.57	7606.6	7563.89	7472.4	8304.65	7720.47	7815.26	8081.31	7564.93	7232.53	7775.53	7555.69	7500.78	8100.52	6977.43	7753.37	7126.43	7419.42	7179.42	7988.47	7887.4	7834.75	7123.07	7200.37	7336.19
384	5277.17	3969.98	4432.12	4156.95	4634.32	4603.41	4914.26	4158.19	4730.1	5049.23	4738.88	4434.4	4553.57	5252.25	5216.59	5037.43	4411.53	5522.93	4198.19	4498.15	4495.09	4874.23	4338.62	4860.65	4457.96	5132.72	3701.59	4960.46	4503.17	4436.57	4579.31	4779.37	4563.99	4392.42	4456.64	3946.36	4385.83	4251.01	4602.99	4523.81	4272.1	4422.38	4264.73	4220.79	4405.14	3927.42	3772.52	4256.43	4827.59
385	3725.51	4248.81	4432.75	3826.37	3912.68	3602.64	4562.75	4359.59	4429.88	3883.98	3792.22	4003.33	3742.36	3614.12	4350.99	4267.19	4727.06	4219.48	3367.15	4043.2	3819.84	4560.23	4412.52	3724.79	4497.2	4258.94	4825.99	4225.12	4326.63	4266.01	4092.12	4320.01	4349.43	4014.6	3928.52	4617.95	4509.07	3762.69	4291.75	4528.04	3859.99	4414.9	4216.68	4365.67	4167.65	4127	4006.26	3765.72	3977.91
386	4107.17	4189.09	4518.78	4673.77	3974.98	4078.99	4123.41	3736.94	3891.67	4164.58	4597.27	3879.22	3850.14	4975.26	4685.43	4451.54	4068.65	4523.11	4366.14	4666.99	4502.83	4042.79	3976.53	4224.06	3859.3	4290.2	4674.04	4087.31	3964.22	3751.83	3902.42	4335.22	3877.73	4167.3	4424.89	3968.19	4840.28	4519.02	4111.52	3920.02	4141.8	4116.05	3768.89	3999.94	4512.21	3832.81	3755.19	3922.69	3918.75
387	3002.98	3173.75	3550.57	3559.94	3491.67	3478.32	3354.21	3355.47	3401.54	3144.2	3381.98	3748.68	3130.36	3440	3556.89	3872.7	3755.12	3680.96	3381.11	3764.7	3669.86	4006.6	3153.19	3268.36	3330.8	3344.21	3880.62	3680.68	3395.98	3413.1	3379.46	3610.38	3167.98	3496.86	3600.54	3561.31	3211.81	3690.81	3500.36	3726.3	3425.06	3519.63	3560.44	3537.99	4201.65	3652.73	3665.51	3874.32	4201.2
388	4495.65	4929.16	5290.93	4837.15	4996.79	5319.02	4976.33	4705.09	4765.42	4338.59	4238.59	4480.74	4105.96	5092.09	4632.68	5528.36	5130.93	4714.2	4497.84	4404.15	4308	4112.01	4621.65	4448.44	4771.8	4384.67	4739.7	4487.73	4446.11	4571.28	4408.37	4558.78	4786.84	4888.22	5461.51	5011.23	5051.74	4838.75	4474.47	4130.32	4164.86	5005.72	4422.74	4839.81	4446.36	4362.21	4327.42	4192.46	4730.88
389	4621.65	4511.25	5308.75	4625.93	5133.04	4537.11	5025.68	5054.19	5056.16	4874.81	4982.48	4375.12	5088.77	5005.54	5243.36	4811.35	4811.65	4909.56	4451.3	4339.42	4847.96	4790.67	5037.6	4428.79	5277.57	5338.02	5123.67	4997.48	5017.32	4988.53	4938.74	4851.07	5741.65	5110.96	4562.22	4968.88	4323.54	4451.67	4462.31	4853.11	4337.31	4836.22	4822.84	4403.35	4920.12	4440.8	5026.68	5279.27	4433.62
390	3301.8	3751.19	3645.95	4210.93	3929.94	3738.52	3960.25	3814.02	3568.83	4103.89	3862.65	3430.15	3638.01	3703.57	3968.78	4724.68	4091.95	3943.67	3880.43	3988.17	3806.17	3988.37	3795.31	4098.27	4267.23	3953.78	4224.62	3925.31	4130.62	4162.78	3716.58	4527.41	3457.14	4152.63	4447.36	4531.05	3517.99	4113.65	3536.9	3896.77	3518.93	4050.49	4270.43	3746.07	4392.57	4218.54	3774.89	3872.62	4080.4
391	4258.65	4830.73	5244.85	3957.96	4525.26	4232.9	4325.26	4589.35	4282.84	4054.43	4470.57	4408.94	4038.91	4159.63	4554.67	4680.88	4624.96	4790.31	3840.22	4141.74	5059.25	4004.72	4447.85	4477.35	4716.7	4738.89	4495.02	4622.65	4075.93	4205.67	4534.68	4676.37	4768.16	3964.54	4455.44	4084.26	4267.79	4620.99	4149.52	4626.84	4327.11	4234.67	4386.53	4408.37	4222.12	4165.37	3870.11	4551.96	4274.79
392	4641.8	4481.54	4375.81	4742.64	4284.43	4236.53	4302.11	4599.69	4234.57	4619.01	4642.7	4473.78	3792.19	4330.02	4699.27	4685.62	4996.07	4693.94	4795.47	4999.86	4569.83	5234.28	4249.43	4072	4732.07	4335.28	4901.43	4541.73	4502.28	4716.2	4808.41	4299.85	4192.79	3981.26	3931.06	4908.32	4400.17	4784.38	4356.04	4104.84	3947.12	4005.3	4348.83	4512.75	4060.8	4756.54	4738.41	4319.4	4882.37
393	3918.26	4385.25	4928.46	4591.83	4539.8	4749.81	4834.15	4852.78	4752.25	4237.78	4708.44	4221.74	4385.25	4978.22	4190.9	5296.16	4933.65	4213.25	4351.56	4801.79	5145.72	4433.62	4769.94	4720.46	4804.65	4474.9	4568.67	4794.04	4463.06	4491.4	3739.74	4921.22	4489.53	4923.8	4132.99	4503.05	4360.33	4413.7	4026	4263.57	4673.98	4014.79	4738.28	4357.14	4262.73	4321.53	3895.89	4588.36	4783.26
394	3213.2	3649.23	3806.38	3895.75	3511.96	3360.54	3836.56	3637.48	3264.51	3803.23	3888.14	3495.93	3061.09	3606.74	3545.2	3626.04	3321.38	4114.16	3794.46	3364.36	3700.33	3540.1	3907.37	3550.54	3990.06	3426.15	3794.67	3557.86	3729.26	3506.74	3326.85	4064.81	3382.33	3599.25	3651.63	3813.09	3732.81	3765.48	3823.15	3542.83	3438.54	3462.78	3742.26	4100.94	3819.99	3478.11	3076.68	3040.33	3551.38
395	5780.19	6364.04	5156.41	5243.46	5717.48	5775.8	5920.99	5847.6	5191.53	5549.85	5820.96	5646.07	5341.68	5392.43	5440.05	6062.93	5721.88	4981.86	5595.81	5687.96	5535.88	5495.33	5706.89	5664.89	5343.77	5347.91	5533.32	5353.06	4956.4	5148.43	4932.51	5146.16	5170.47	4960.01	5222.84	5248.35	5449.28	5053.32	4808.43	5642	5410.65	5432.26	4881.63	5729.07	5196.23	5593.48	5248.26	5587.3	5401.02
396	3481.7	3177.6	3780.46	3842.58	4200.73	3193.47	3845.38	3587.14	3277.22	3506.12	3958.8	3449.77	3130.93	3186.57	3769.56	4514.32	3965.33	3625.2	4096.75	4202.28	4300	3911.86	3496.44	3577.78	3538.67	3698.42	3733.46	3889.48	3631.72	4098.48	4126.59	3811.1	4389.22	3625.81	4329.11	3332.14	3706.3	3786.95	3972.57	3770.63	3991.6	3683.53	3391.47	3979.48	4211.06	3412.43	3362.38	3568.67	4040.3
397	4470.51	3744.73	4289.05	3123.7	3762.02	3645.46	3721.42	3804.99	3396.37	3514.32	4346.15	3461.33	3692.94	3884.38	4227.15	3650.31	4215.22	3661.86	3582.09	3535.89	4459.86	4112.85	3716.16	3679.75	4353.36	3354.43	3971.23	3994.58	3658.41	4407.67	3942.43	4023.49	4045.26	4198.14	4365.06	3898.48	3913.04	3236.79	3441.42	3684.86	3849.84	3659.72	3899.65	3710.84	3785.57	3799.05	3869.09	3611.46	4155.81
398	4060.46	4796.69	4661.67	4285.59	4602	4301.22	5001.98	4948.33	4869.41	3989.04	4453.05	4672.14	4252.52	4225.4	4422.42	4275.81	4121	4920.16	4482.67	3843.56	4656.47	4383.04	4420.78	4217.94	4936.23	4364.54	4216.32	4650.09	4447.69	4494.84	4898.21	4324.77	4268.31	4944.16	4302.27	4097.99	4368.9	4430.48	4322.54	4733.93	4081.53	4348.14	4028.22	4298.38	4403.49	4029.06	4738.44	4500.6	5049.28
399	6095.73	5442.01	6746.48	5735.57	6290.9	5566.52	5543.01	5707.19	4932.54	5936.26	5702.51	4828.4	4848	5283.51	5573.78	5185.93	5718.7	6192.28	5997.85	5740.19	5792.65	5574.79	5774.75	5817.64	5794.14	5537.49	6095.43	5389	5073.04	5702.3	5008	5760.53	5756.46	5329.36	6021.95	5315.37	5428.22	5757.49	5969.2	5059.27	5026.72	5378.53	5292.94	5792.74	5304.75	5169.1	4822.81	5627.86	5272.14
400	5560.25	5956.28	5731.99	5191.07	4832.74	4867.48	4920.04	4270.1	4430.22	4419.6	4563.64	3810.58	4335.48	4662.73	4620.01	5031.27	4413.62	4640.3	4692.04	4624.15	4626.53	4729.94	4364.73	4552.43	4757.6	4412.94	5224.53	3709.95	4160.31	4402.48	4920.25	4439.78	4479.54	4730.93	4255.94	4808.09	4144.94	3796.4	4731.73	4045.47	4198.26	4399.7	4292.98	4179.3	4264.6	4133.51	4252.93	4095.95	3840.74
401	4839.2	4453.81	5135.37	4010.28	5037.65	4773.44	4618.32	5381.21	4866.17	4461.06	4772.15	5230.65	4729.35	4463	4766.58	4596.65	4659.32	4478.4	4538.25	4776.74	4478.83	4764.46	4592.75	4633.09	4940.4	4836.99	4200.62	4475.47	4148	4695.51	5604.1	4854.06	4729.17	5166.8	4467.38	5126.88	4921.75	5170.48	4176.96	4555.12	4501.65	4338.46	4307.14	5375.43	4366.77	5126.7	5119.75	4378.58	4833.14
402	6760.98	6403.93	7025.94	6428.11	7097.79	6228.27	7155.31	6800.25	7578.42	6336.32	6694.14	6419.96	6805.54	6132.33	6463.31	7097.73	7005.26	6674.47	6898.15	6760.17	6514.96	6269.9	6496.21	6273.05	6861.11	6909.38	6340.86	6338.75	5997.35	6132.06	5675.37	6460.72	6188.56	6087.53	6978.12	6043.78	6391.44	5836.67	6027.12	5620.01	6201.41	6742.17	6057.33	6340.74	5713.54	6250.01	6147.73	6150.98	6364.38
403	7149.41	7862.77	7815.52	7497.14	7398.38	7582.26	7185.36	7122.4	6805.05	6951.09	6964.68	6910.06	6369.83	7450.32	7602.48	6777.3	6561.52	6536.94	5778.48	6048.33	6513.63	6824.94	6240.17	6736.57	6099.2	6278.1	6073.28	6294.23	6488.89	5774.63	5744.6	5742.83	5802.31	5530.32	5907.81	5876.78	6193.75	5707.02	5187.98	5522.38	5373.72	5209.9	5786.78	5909.74	5853.96	5543.65	5312.46	4940.62	5200.07
404	5164.69	4744.88	4869.73	5003.74	4716.94	4446.73	5029.32	4148.72	4176.38	4374.26	4727.58	5009.78	4393.8	5546.17	4351.22	4912.52	4698.49	4679.14	4315.58	4700.8	4858.46	5130.09	4202.22	4915.47	4769.57	4666.2	4022.31	4430.01	4750.25	4983.04	4867.6	4222.22	4674.37	4564.91	4417.02	4010.07	4454.23	4375.77	4916.16	4566.58	4483.14	4591.74	5091.88	4343.04	4249.26	4520.65	4651.17	4412.58	4600.47
405	8528.94	9127.25	8737.91	8037.95	8921.41	8694.89	8997.7	8259.17	8118.28	7944.65	8329.77	8378.31	7748.99	8543.23	7878.15	8020.96	8404.33	8000.58	7785.27	7395.09	7620.25	8878.74	7557.72	7278.33	8257.72	7258.81	7535	7850.95	7723.19	7143.12	7412.3	7682.57	6688.53	8130.01	7103.79	6820.68	7131.75	7424.22	7616.75	6747.28	7383.07	8081.38	7681.12	7743.04	6918.86	7604.28	7226.02	7036.1	6870.81
406	3703.49	4177.05	4293.64	3529.58	3691.32	3637.4	3914.75	4058.49	3728.23	3882.43	3750.02	3696.43	3984.53	4609.23	4001.59	4256.88	3792.52	4222.99	3865.64	4191.32	3445.49	4047.83	3980.62	3696.4	4626.11	3218.06	4307.42	3822.04	3803.75	3919.89	4039.75	4291.86	3969.59	3681.37	4153.68	3917.48	4005.04	4120.31	3777.8	4142.6	3655.98	3824	3645.79	4173.65	3905.28	3837.04	3719.98	3772	3780.99
407	3298.06	3684.96	3950.88	3825.25	4195.93	4041.26	4309.43	4536.51	4258.41	3782.62	4119.54	3999.31	4155.15	4315.42	4144.15	4427.84	4042.02	3889.86	3823.01	4854.88	4396.22	4419.51	3964.65	3257.57	4512.33	3644.69	4518.09	4111.93	4113.95	3951.14	4518.49	3707.6	4139.35	4596.4	4093.7	4106.52	4165.58	4081.83	3781.75	3493.94	4161.31	4140.96	4080.94	4726.37	3920.11	4021.93	3384.59	3777.69	4052.23
408	6040.02	6726.47	6714.85	6314.77	6204.32	6442.46	5805.72	5795.02	5905.65	5813.65	5305.79	5825.38	5828.64	5801.59	5649.64	6732.16	5577.93	5689.01	5954.09	6184.07	6429.77	6043.84	5905.15	5473.05	5546.15	5735.46	6186.63	5527.85	5628.69	6236.07	5775.96	5136.33	5547.75	5985.54	5132.47	5596.65	5971.7	5721.96	5480.93	5230.4	4948	5209.88	4924.19	5343.04	5187.17	5021.94	5391.77	5625.1	5242.38
409	3822.01	3999.27	4204.02	4466.57	4157.79	3715.85	4088.28	4258.9	4306.36	4224.41	4361.94	4348.47	3981.6	4346.56	4466.95	5311.81	4136.78	4862.35	3878.23	4423.7	4462.74	4595.19	4241.78	4501.46	3956.15	4289.21	4753.04	4992.85	4297.83	4080.07	3941.96	4294.81	4584.54	4315.72	4504.16	4365.96	4120.6	4211.38	3625.23	3942.46	4329.35	4483.37	3962.73	5119.64	4666.89	4116.38	4779.32	4027.81	4203.62
410	4440.33	3892.79	4178.59	4103	4117.4	3785.23	4063.16	3686.32	4368.62	4650.38	4286.22	3940.85	4256.69	3803.21	3816.28	4345.38	4009.43	4251.96	4276.98	4553.38	4256.25	4358.58	4677.68	3743.44	4056.42	3525.31	4677.86	3951.85	4578.95	4085.77	4330.63	4552.86	3948.51	4924.56	4086.21	4471.19	4102.95	4381.31	4006.72	4238.11	3943.54	4764.53	4004.68	4210.78	3540.78	4967.63	4176.04	4128.9	4594.84
411	7493.49	7694.78	8204.48	7660.41	7458.31	6932.19	6804	6571.26	7077.79	7272.98	7367.44	6780.09	6601.99	7004.22	6819.46	8305.25	7115.38	6932.51	7329.15	6989.27	7592.79	6854	7883.3	7276.15	7580.79	7045.93	6883.11	6516.31	6020.49	7397.94	6851.62	7251.17	7543.12	6641.41	6214.15	6812.35	6992.83	6981.68	6463.04	7089.16	6804.9	6442.74	6325.32	6567.89	6699.81	6559.58	6136.48	6873.68	6578.57
412	4064.07	4173.81	4064.43	4356.98	4226.7	4238.63	4358.44	3915.31	4120.01	4198.72	4455.78	3918.1	4087.4	4341.68	4679.05	4860.41	4680.59	4566.69	4795.78	4153.81	4554.63	4246.22	4703.37	4300.02	4548.41	4264.86	4436.85	4032.3	4514.83	4206.37	4537.64	3860.81	4605.04	4143.44	4182.68	4443.41	3752.64	4829.27	3879.35	4626.36	3660.9	4509.17	3922.22	4377.47	4102.01	4345.53	3975.15	3592.74	4096.75
413	3717.3	3800.77	4164.04	4335.01	3785.28	4063.72	4328.09	4331.05	3079.62	4102.36	4294.38	3780.74	4259.91	4281.49	3975.86	3893.81	4272.35	3997.28	4536.05	4264.8	4865.73	4426.53	4582.67	4458.94	4477.69	4469.9	4331.86	4119.88	3845.41	4394.3	3848.21	3777.91	3891.79	3970.01	4355.38	4030.23	3919.12	4028.47	3750.59	3710.65	4268.73	4111.65	3815.67	4204.19	4546.48	4045	3464.54	4109.69	4152.26
414	9974.86	9976.93	10650.3	9660.41	9357.86	9857.43	9507.65	9854.79	9569.36	9401.84	8826.73	9101.31	9298.73	9184.95	9261.04	9885.99	9535.86	8954.38	8697.88	8929.41	8775.58	9094.02	9430.84	8447.3	8949.83	8302.26	9021.07	9104.53	8442.69	8476.58	8526.77	9064.78	8709.37	8998.23	9481.25	9444.19	9812.37	9286.25	9323.09	8855.95	8787.3	8413.07	8349.35	8091.15	8805.94	8416.89	8509.74	8125.1	7855.77
415	8467.84	9234.42	9881.56	8800.49	8718.77	8650.95	8035.21	8508.93	8159.47	8703.37	8018.93	8087.11	7466.23	7839.59	8379.32	8972.22	8570.9	7773.26	7876.93	8520.44	7932.01	8807.67	7724.47	7533.48	7735.16	8016.77	7355.46	7407.31	7674.85	8060.65	7359.12	7352.09	6990.19	7887.56	7327.46	7018.48	6810.23	8068.79	6873.36	7834.7	7903.3	7214.83	7329.95	7332.05	7200.33	7733.3	6794.69	7399.44	7098.64
416	4132.59	4199.8	4914.31	4549.2	4799.8	3854.17	4921.46	4736.07	4202.65	4451.49	4018.93	4928.85	4859.35	4059.26	4693.6	4671.99	4661.78	4904.47	4266.91	4561.38	4876.57	4406.28	4426.41	4331.46	4507.21	4568.15	4322.81	4167.01	4826.16	4395.25	4558.56	4187.4	4571.36	4411.54	4122.74	4317.14	3895.33	4237.69	4225.73	4512.44	3635.64	4794.48	4299.78	4647.21	3781.54	4567.79	4217.23	4369.84	4196.99
417	6067.38	6269.75	5708.02	5653.36	6248.77	5637.62	6577.57	5400.09	5479.32	6336.53	5685.04	5962.1	5782.79	5637.42	5921.41	6306.54	5695.83	5582.65	5371.35	5812.54	5954.14	5588.14	5549.8	6232.11	5216.78	5504.64	6455.86	5941.35	5564.67	5194.19	5648.3	5940.32	5794.33	5415.46	5499.48	4937.81	5613.22	5453.38	5277.6	5005.46	5425.85	5339.79	5713.79	5183.38	5620.04	4661.51	5272.37	4812.21	4793.02
418	5436.62	5148.47	5893.38	5364.91	5828.51	5358.56	5973.69	5156.1	5478.6	5145.56	5815.75	5092.09	5375.07	4797.65	4926.01	5407	5084.64	5330.04	5265.17	5654.7	6067.48	5340.72	5446.88	4803.81	4963.77	5555.7	5373.04	6024.83	5534.64	5017.77	4910.7	5120.35	4788.99	5348.56	5163.27	4833.7	5541.51	5121.33	4837.69	4854.16	4288.21	4888.8	4856.25	5180.2	5358.11	5076.98	4985.05	5171.21	5115
419	3393.26	3953.67	4644.47	4388.6	3831.95	3594.6	3674.42	3694.07	3072.46	3607.37	3520.1	2974.6	3531.63	4214.26	3614.93	4205.38	4462.91	4046.36	3627.14	4192.73	3716.35	3785.42	4006.21	4381.41	4181.56	3871.12	3771.49	4242.01	3334.74	3591.81	3884.4	4351.1	4197.21	4398.9	4220.43	3900.62	4481.9	4361.16	4232.17	3731.4	3686	3837.26	3970.83	4115.36	4034.67	4222.48	3348.54	4061.68	3847.44
420	3464.51	3379.56	4354.93	3960.41	3746.88	3893.21	3284.35	3706.59	3568.07	3477.17	4224.23	3759.62	3483.47	3823.3	4520.79	3755.17	3553.51	4120.05	3843.06	3605.15	3471.72	4050.4	3478.21	4192.98	4293.54	3592.25	3985.78	3873.77	3441.95	3596.57	3214.94	3909.49	4311.28	3812.27	3859.35	3748.77	3400.69	3833.04	3727.68	3742.93	3601.01	3749.78	4130.64	3750.58	3874.19	3145.4	3713.85	3923.86	3775.77
421	15353.9	16683	16104.6	15308.3	14178.3	14131.9	14050.5	13612.3	13758	13975.8	13846.8	13709.8	13330.3	12124.2	13110	13815.9	13355.8	13571.1	13084.3	12367.7	13604.2	12078.5	11220.3	11570.4	12666.1	11212.7	12717.2	11477	10718.5	10862.5	10973.1	10860.8	11809.6	11354.8	11836.8	11132.6	11169.6	10735.1	9955.4	9814.28	10151.5	11369.5	10936.9	10826.9	10931.8	10319.4	9806.52	9365.4	10716.8
422	4109.42	4953.99	4721.73	4534.73	4866.43	4599.89	4118.11	5084.93	4273.28	4533.05	4743.02	4608.79	4176.25	4181.57	4521.02	4837.01	4818.02	3959.62	4987.22	4796.63	4475.54	4713.63	4388.41	4171.88	4733.59	4501.28	4480.86	5082.04	5009.98	4573.84	4557.4	4605.85	4065.11	4419.48	4524.57	4806.68	4103.62	4772.51	4077.02	4339.54	4166.59	4425.58	4071.1	4440.8	4198.64	4638.93	4069.16	3999.8	4514.67
423	4591.84	4478.77	4631.33	4495.28	5087.54	5116.32	4722.2	4466.09	4551.16	4178.38	5620.22	4248.65	4661.73	4798.59	4380.93	5102.62	5326.25	4728.28	4842.26	6081.16	4797.6	4954.57	5130.57	4487.95	4611.56	4506.02	4847.35	4888.72	5032.63	4576.49	5157.85	4143.95	5014.8	4258.47	5300.78	3957.21	4500.89	4960.26	4028.12	5028.75	4604.75	5331.47	4871.43	5319.35	4722.81	4992.89	4854.78	5319.59	4882.1
424	11085.3	10826.4	11849.5	9690.89	11153.3	10808.2	10761.9	11149.5	10160.8	9755.73	9786.21	9469.25	10022.9	10865	9287.27	10219.4	10183.2	9019.81	9332.73	9312	10204.3	9148	9757.12	9543.11	8390.8	9230.33	9435.44	9140.77	9483.46	8644.17	8280.4	9102.26	9537.58	8546.09	8475.09	9116.6	8746.63	8465.25	7698.94	8428.89	8241.12	7739.49	8438.91	8365.05	8659.84	7599.69	7738.11	7487.47	7316
425	4060.8	4277.88	4304.7	4066.33	4659.8	3959.14	3985.58	4830.77	3977.17	4105.9	4019.8	4241.1	4167.41	4505.84	4538.62	4494.31	4754.81	4079.69	4484.86	4344.58	4510.36	4052.95	4945.46	4500.15	4444.56	4601.75	4021.51	4564.7	4252.4	3932.95	4500.74	4302.31	3959.27	4370.86	4067.73	4575.67	4343.8	4349.69	3718.7	4340.57	4450.44	4274.46	3914.17	4179.3	4128.96	4357.01	3917.63	3900.78	4580.67
426	4239.6	4233.98	3852.8	4494.67	4244.84	3913.14	4499.51	3952.22	3844.19	4040.9	3773.47	3745	3592.17	4071.4	4270.42	4490.65	4506.99	3899.58	3976.43	4061.69	4552.4	3731.98	3905.22	4325.23	4388.33	3909.72	4639.64	4207.81	4115.99	4082.83	4068.41	5115	3891.37	3926.81	4110.77	4156.23	4136.77	4507.4	3791.7	4498.59	4041.05	4097.01	3919.54	4814.7	4227.3	3864.74	3816.02	4488.54	4107.36
427	7808.72	8372.8	7927.68	8430.3	7069.73	7239.41	6749.65	6499.75	6516.17	6154.74	7599.07	6945.56	6810.54	7329	7009.95	7094.62	7243.01	7291.68	7211.68	7956.14	7809.38	7777.3	7102.09	7356.54	8244.58	6911.48	7392.42	7524.7	7528.19	6680.23	7654.53	6888.06	7404.02	7568.28	7739.62	7041.67	7059.98	6560.72	6672.26	6448.46	6531.67	6612.52	6375.46	6769.25	6901.78	6689.16	6317.22	6462.69	6423.47
428	2814.78	3439.27	3501.26	3552.53	3264.36	3849.23	3454.47	3597.85	3091.09	3574.59	3315.47	2826.84	3209.85	3315.56	3989.36	3482.1	3595.73	3305.58	3742.91	3778.22	3165.44	3411.69	3448.64	3226.19	3785.78	3063.74	3839.78	3298.2	2973.57	3416.46	3443.14	3311.65	3703.49	3265.2	3386.02	3335.51	3487.33	3365.72	3449.86	3503.47	2897.63	3518.72	3374.27	3563.85	3219.91	3020.21	4027.04	3446.89	3593.74
429	4124.54	4843.01	4513.68	5080.49	4110.11	4884.41	4476.54	4729.86	4417.06	4859.72	4481.17	4834.15	4592.26	4836.35	4644.95	4519.25	5185.23	4236.8	4686.31	5214.58	5011.27	5254.54	5215.14	4882.01	5291.19	3720.54	4568.57	4288.73	4098.59	4084.69	4752.47	4712.54	5299.32	4393.46	5044.48	4807.37	4564.57	4564.64	5077.64	4552.41	4251.73	4854.78	4237.43	4921.65	4494.19	4727.22	4170.11	4246.78	4517.67
430	3055.6	3443.64	3546.8	3534.67	3260.81	3565.48	3227.46	3480.83	3552.58	3144.23	3378.12	3602.91	3157.62	3641.81	3620.06	3323.42	3832.46	3667.88	3208.98	3631.62	3001.21	3318.75	3487.51	3784.65	3459.21	3435.84	3480.3	4097.75	3607.33	3709.62	3398.85	3523.42	3602.62	2943.25	3836.22	3314.99	3648.47	3124.01	2743.33	3128.35	3752.07	3490.56	3414.95	3184.2	3352.98	3437.83	3792.41	3301.88	3938.31
431	4716.72	5002.16	5372.69	4534.58	4535.17	4839.42	4856.62	4651.94	4218.43	4359.15	4446.54	4698.14	4340.47	4616.07	4266.33	5481.91	4889.99	4618.8	4217.41	4902.19	5084.67	4678.15	4848.32	4613.8	4706.07	4597.26	4948.86	4606.36	4424.4	4605.73	4507.94	4705.07	4641.91	4466.17	4442.19	4285.25	4174.68	5089.15	3732.93	4300.37	4174.93	3978	4450.46	4322.25	4340.37	4349.63	4481.7	4275.35	4310.33
432	5015.74	4586.74	6136.21	4905.44	5629.22	4672.37	4946.35	4767.04	4589.91	5082.15	4880.85	4371.93	4379.63	5007.25	4210.05	5466.43	5132.05	5292.54	5098.69	5425.54	3980.17	4941.12	4831.67	4988.84	5522.59	4608	4592.33	5028.54	4618.79	4136.86	4890.35	4121.84	4498.95	4872.41	4576.47	4266.46	4182.95	4269.69	4263.93	4582.19	4796.62	4181.2	4620.4	4655.56	4419.69	4277.8	4127.95	4844.86	4421.37
433	4771.35	4905.42	5349.8	4910.38	4687.01	4271.58	4844.4	4674.14	4626.57	4101.46	4929.06	4267	5009.32	4702.23	4713.53	4411.44	4492.04	5010.99	4639.35	4859.48	4402.19	4851.46	4275.53	4404.43	4484.11	4564.51	4430.9	4854.22	4198.6	4152.27	4495.75	4416.95	4275.16	4548.38	5160.93	4574.42	4745.26	4089.12	4387.09	4408.35	3975.4	4962.49	4196.06	4813.96	3964.19	3946.89	4097.14	4451	4111.84
434	3990.02	4135.25	4678.26	4198.46	4077.35	3969.84	3815.99	3637.62	4006.67	4032.51	4496.15	3976.22	3835.98	3800.96	4155.06	3903.86	4853.9	4668.2	4187.89	3522.26	4349.2	3889.96	3514.21	3809.56	4315.9	4040.31	3793.63	3853.8	4141.21	3767.32	3606.83	3821.9	3800.05	4416.62	4621.86	4334.09	3884.69	3821.49	3994.81	3556.4	3977.44	4279.47	4243.3	4013.79	3848.8	3881.84	3672.2	4005.51	4000.33
435	5210.31	4845.35	4802.47	4797.49	5845.9	5478.84	5279.86	5501.49	5529.73	5691.43	5885.27	6135.15	5163.54	5780.64	6038.38	5285.8	5888.72	5584.27	5680.96	5662.98	5295.35	5955.74	6094.69	5805.3	6242.59	5656.52	5753.3	5474.64	5350.06	5438.72	5544.88	5493.72	6461.84	5523.72	5871.31	5957.16	5045.9	5887.81	5378.6	4956.3	5108.79	5855.22	5348.81	5366.16	5209.15	5840.23	5199.67	5990.28	5637.86
436	4027.58	3785.94	4446.49	3826.99	4181.84	3684.31	4326.59	4183.85	3792.78	3901.8	4482.48	4141.28	3641.59	3872.42	4355.2	4767.02	4466.43	4092.85	4233.22	4204.36	4127.69	4811.02	4343.75	4356.52	4260.35	4035.62	5057.42	4592.96	4833.51	4378.56	3949.23	4617.38	3891.57	4224.38	4713.57	3952.67	4231.63	4147.6	4696.67	4250.27	4298.74	4211.15	4490.53	4320.22	4330.19	3753.85	4478.58	5032.75	4480
437	3594.72	4058.16	4457.42	4413.78	3801.59	4830.35	4252.46	4238.26	3964.27	4563.85	4038.95	4038.28	3790.77	4167.68	4077.27	4098.67	4631.3	4169.88	4523.1	3871.69	4382.38	4427.65	4379.74	4669.62	4221.63	3823.6	4148.46	4497.74	4205.27	3991.14	4187.84	4131.57	4104.85	4901.15	4095.57	4300.98	4379.53	3919.52	3857.4	4107.88	4192.42	3781.43	4585.75	4203.8	3304.93	3714.46	3970.49	3799.51	4532.88
438	3225.2	4585.41	4361.96	3851.48	3605.07	4008.7	4246.23	3968.93	3973.9	3932.1	4493.17	3698.33	3551.84	4188.21	4410.05	4282.12	3849.33	4105.73	3853.79	4536.25	4345.1	3864.43	3975.25	4074.09	3973.23	3670.88	4077.53	4486.59	3069.7	4030.2	4101.19	4169.06	4214.16	4604.83	4356.38	4184.75	3949.69	3979.04	3861.36	4037.57	3307.99	3638.54	3386.46	4213.67	4040.74	3920.62	3327.01	3865.2	3520.65
439	6516.8	6085.09	7279.07	6319.63	6216.09	6500.42	6766.53	7320.16	6107.74	6451.22	6702.21	6810.02	6120.28	6456.83	6745.75	6452.54	6967.27	6386.53	6282.98	7272.09	6615.14	6570.01	6366.19	6468.89	6678.94	6028.46	6517.26	7021.12	6205.19	6183.86	6461.25	5967.42	6481.67	6043.17	5800.86	5882.52	6244.49	6161.99	5804.43	6409.72	5574.73	6330.54	6398.22	5764.96	6174.15	5778	5901.4	5733.72	6040.23
440	3905.38	3483.94	3565.36	2893.02	3530.98	3820.33	3372.57	3786.04	3120.75	3360.37	3838.3	3738.59	3383.79	4123.83	3678.67	4101.86	3715.65	3891.43	3655.04	3549.19	3573.96	3785.07	3901.94	3566.99	3869.72	3516.89	3579.47	3906.41	3482.06	3461.06	3502.63	3457.85	3522.37	3559.53	3165.38	3929.67	3277.57	3546.85	3538.57	3729.28	3539.98	3545.94	4044.88	3395.77	3670.53	3373.6	3690.95	3326.75	3431.89
441	3259.16	2963.33	3625.85	2877.73	3444.31	3049.84	3578.78	3338.53	3329.17	3336.95	3347.44	3040.42	2986.85	3565.68	3350.79	3710.19	3162.9	3540.7	3254.01	3348.04	3882.98	3393.56	3416.27	3379.73	4275.44	3745.36	3097.44	4015.19	3329.63	3278.35	3390.96	3772.33	3887.28	3404.48	3739.19	3135.41	2980.62	3662.35	3640.99	3575.6	3722.63	3737.11	3553.98	3785.05	2995.06	3249.42	3175.37	2905.04	3595.22
442	3765	4042.79	4327.53	4075.83	4350.26	3949.21	4179.8	4497.95	3801.35	4142.57	4114.84	3868.02	4355.27	4114.07	3983.14	4679.43	4509.73	4313.42	4269.62	4170.54	4531.36	4321.05	4045.9	4082.43	5085	3783.54	4342.9	4682.15	4422.51	4569.52	4167.58	4373.3	4618.06	4151.07	4622.79	3933.48	4442.65	4439.63	4153.01	4480.43	3988.36	4687.28	4306.26	4219.1	4440.98	4735.64	4070.53	4186.4	4290.31
443	3985.31	3857.26	4834.28	4157.12	3503.28	4309.7	3973.75	3836.31	4233.91	3365.95	3413.17	4333.78	3492.19	4314.81	4052.7	4849.84	4863.86	3727.88	3890.53	4683.43	3792.3	4562.75	4308.01	3565.69	4384.06	4223.07	4405.32	4396.68	4355.93	3769.48	3798	4290.19	3807.31	3783.31	4009.21	3733.86	4306.9	3866.89	4058.2	4058.44	3990.95	3784.4	4142.54	4627.84	4260.62	4061.11	3861.49	4082.64	4163.42
444	4441.54	3907.11	4049.01	3959.67	4226.1	4089.11	4828.58	4334.42	3923.52	4124.98	4104.48	4213.91	4390.1	4246.63	4710.38	4259.3	4498.99	4802.94	3923.4	4520.33	4330.58	4432.59	4459.41	4577.69	4487.86	4176.52	4739.98	4435.28	4356.88	3801.07	4141.37	4320.07	4032.8	4270.26	4131.2	3859.68	4480.88	4008.11	3991.26	4276.65	4522.57	4248.4	4061.59	4038.25	3958.31	4050.75	3939.37	3922.81	4174.11
445	2927.65	3060.54	3221.83	3147.9	2522.4	3327.06	2904.53	3291.88	2747.63	3293.83	3118.51	2875.2	2988.52	3137.77	3461.17	3557.4	3635.48	3793.62	3052.23	3067.75	3237.19	3397.62	3135.91	3093.27	3487.74	3143.99	3330.58	3382.9	3127.44	3124.26	2972.31	3670.05	3663.01	3056.22	3518.48	3075.17	2940.11	3691.23	3349.63	3023.06	3003.98	3444.72	3191.47	2637	3168.43	2988.7	2931.59	3402.11	3497.28
446	4279.31	4465.09	4878.67	3966.8	4798.77	4260.27	4503.93	4200.53	4261.33	3993.41	4457.17	4008.37	4729.72	5055.12	4965.98	4587.11	4715.11	4685.25	5000.78	4026.17	4989.49	3791.01	4218.32	4263.17	4967.68	3865.94	5234.57	4098.38	4149.04	4050.4	4373.6	4544.77	4958.52	3625.21	4374.31	3843.83	4837.98	4238.72	4102.19	3754.7	3714.99	4091.54	4129.07	4308.53	4319.52	3726.01	4052.25	4237.3	4456.88
447	4411.91	4945.07	4566.99	5281.86	4227.56	4581.49	4865.12	4192.77	4028.65	4471.12	4329.47	4373.32	4645.37	4432.68	5059.06	5304.17	4628	4711.9	4460.85	4521.02	4428.23	5583.37	4446.02	4294.64	4928.58	4722.54	4065.7	4730.15	4284.36	4315.77	4677.68	5372.07	4904.62	4242.37	4350.96	4503.22	3775.68	4660.41	4021.96	4349.6	4280.6	4641.31	4474.23	5246.12	4630.25	4299.8	4040.7	5085.98	4673.32
448	3769.72	3182.89	3548.52	3557.59	3213.09	3799.75	3286.52	3095.95	3108.14	3287.11	3658.43	3201.44	2939.86	3672.35	3450.31	3395.04	3106.12	3022.38	3352.02	3389.41	3513.42	3577.59	3494.26	3466.86	3489.9	3132.48	3682.19	3196.57	3203.42	3301.21	3239.36	3510.15	3502.51	3518.6	3060.28	3078.68	3029.12	3462.89	3560.91	2890.52	3362.58	3419.95	3621.47	3238.14	3409.36	3572.96	3033.09	3575.79	3536.46
449	4386.36	4506.63	5665.95	4723.53	4616.42	4721.41	4965.23	4791.96	4611.3	4640.38	4437.72	4723.6	4514.3	4372.54	4485.35	4905.32	4975.32	4591.14	5095.51	4743.07	4954.4	4652.15	4874.99	4714.73	4927.84	4507.77	4884.1	4738.43	4079.41	4425.74	4740.2	5042.99	4601.38	4715.28	3993.69	4500.83	4556	4774.7	4527.44	4689.26	4090.67	4901.81	4470.58	4270.21	4420.93	4432.8	4197.41	4485.02	4486.01
450	4518.36	4544.35	5095.91	4734.36	4742.74	4756.78	4397.84	4692.96	4245.11	3955.99	4778.93	4009.99	3848.85	4380.85	4693.56	5031.49	5104.83	4698.77	4990.88	4920.77	4858.47	4754.26	4695.7	4698.67	4261.68	4533.35	5053.83	4498.19	4337.91	4587.75	4510.9	4509.54	4513.73	4979.51	4891.75	4309.25	4386.89	4340.14	4113.99	4067	4646.63	4665.16	4323.98	4432.65	4757.98	4545.8	4320.86	4574.04	4277.31
451	5245.99	5030.54	5053.01	4721.02	4980.56	4602.09	4927.25	4913.17	5256.63	4009.84	5324.23	5197.3	4795.41	4849.3	4826.72	5816.67	5032.69	4890.25	4801.91	5763.09	5603.54	4969.23	5585.37	5425.21	5382.78	4896.21	5283.8	5301.58	5693.35	5012.16	5383.31	5743.94	5233.33	5943.72	4317.77	4917.73	4805.57	5624.52	5416.41	5145.68	5087.15	4734.77	5486.7	5499.47	5582.8	5486.49	4868.22	5103.79	4847.86
452	4528.2	4245.26	4273.22	4747.94	4899.74	4763.4	4243.73	4747.38	4242.38	4397.96	4186.6	3793.68	3977.78	4297.54	4464.56	4616.96	4620.73	4270.54	4397.72	3588.49	4463.43	4861.28	4293.74	4281.89	5116.1	4346.7	4647.28	4624.77	4563.22	4640.69	3997	4136.23	4559.95	3858.37	4851.17	4302.86	4312.68	4762.84	4373.93	3729.9	4019.14	3917.02	4102.42	4564.91	3812.43	4723.68	3997.11	4308.25	4330.3
453	5973.98	6411.56	5896.81	5583.09	6089.96	5735.81	6064.15	5883.14	5511.7	5700.56	6056.74	5432.94	5846.49	5240.27	5832.64	6128.65	6277.2	5646.85	5263.62	5521.65	5633.48	5763.84	5789.23	5944.14	6127.7	6101.81	5314.36	6154.77	5298.4	5128.4	5367.21	4739.46	5366.11	4829.91	5125.89	5513.06	5411.21	5792.86	5381.04	4923.37	5762.15	5101.64	5207.72	5315.72	5428.49	4751.07	5318.57	4792.4	4746.49
454	6224.06	5905.94	6036.72	6071.25	5894.86	6261.01	5550.43	6038.23	5851.09	5404.52	6283.88	6122.49	6052.78	5695.96	6019.22	6633.58	5934.3	5988.7	5399.59	6346.9	5454.56	5473.69	5628.67	5730.98	6239.67	5768.95	5597.99	6173.23	5505.54	5711.27	5420.54	6471.56	5649.25	5447.93	5416.93	5876.62	5289.15	5621.48	5599.56	5647.22	5939.53	5572.77	5890.01	5592.32	5726.51	5648.94	4917.32	5541.15	5208.04
455	4184.52	4464.17	4884.96	3844.02	4546.77	4572.84	4681.96	4648.77	4241.32	4403.47	3768.28	4480.33	4268.96	4050.89	5246.6	4774.38	4764.47	4292.58	4669.72	4607.25	4520.8	4388.57	4975.15	4659.44	4442.14	4181.02	4808.53	4213.6	4232.53	4456.05	4100.67	4425.47	4351.9	3968.88	4709.93	3906.93	4541.88	5103.17	4692.64	4088.99	4599.22	4077.63	4203.09	4907.14	4409.86	4672.09	3914.49	4658.73	3840.4
456	4076.4	3960.14	4420.95	4200.75	3989.98	3868.73	3311.72	3936.35	3681.73	3686.16	4654.93	3647.83	3729.12	4337.8	3811.96	4379.02	4035.01	3912.54	3874.22	3974.47	4083.12	4056.98	4106.04	3730.68	4085.72	3367.6	4058.09	4301.06	3584.4	3784.01	4229.72	4403.06	3695.27	3547.52	3878.68	3737.93	4005.73	4318.48	4330.22	3850.99	4127.72	3868.96	3959.17	4277.46	4372.68	3701.94	3888.31	3741	4111.11
457	11552	11943.8	11395.4	11193.3	10722.6	11404.9	12357.3	11226.1	11666.7	11309.9	10986.2	10836.5	10674.8	11261.7	11084.7	11516.9	11776.1	10754.7	11193.2	10808.1	11004.3	11258.5	11224.8	10994.7	11296.7	10316	10741.7	10981	11001.5	10719.5	11162.2	10503.6	11175.9	10680.6	11643.7	12170.4	11626.5	12076	12302.2	13253	10565.6	8889.88	8050.52	8085.9	8045.14	7626.96	7050.36	8314.19	7303.35
458	7505.21	7845.32	7602.69	7481.95	7079.95	6862.96	6991.09	6292.12	6689.38	6626.6	7278.15	6517.43	6981.35	6941.98	7103.89	6632.86	7378.46	5594.62	6727.28	6794.54	6880.93	6550.83	5627.1	6815.83	5548.98	5853	6653.58	6477.88	6058.04	6178.46	5734.99	6197.58	6525.77	6150.75	5888.99	5538.51	5620.26	6569.38	5525.64	5495.81	5928.52	6017.69	5919.28	5790.81	6076.21	5976.84	5448.65	6110.32	5788.72
459	6867.78	6273.49	7249.22	6680.48	7079.75	7670.8	7447.94	6522.26	6973.32	7030.21	7099.12	6917.44	7359.88	7324.49	7032.36	7324.51	7388.14	7292.86	7019.2	7933.01	6618.35	7320.81	7373.38	7284.14	7735.72	6980.65	6438.74	6340.75	6145.7	5918.2	6490.15	7196	7121.81	7075.99	7003.79	7086.73	6783.09	6567.35	6298.79	6720.16	6832.88	6492.89	7777.43	6504.32	6209.33	6249.89	6608.7	6057.4	6348.78
460	6825.89	6374.53	6494.06	5881.91	5779.12	6626.69	6715.35	5739.8	5838.62	6268.67	6241.41	5954.8	5497.54	5954.27	6422.05	6189.78	5586.56	5542.68	6499.07	5624.31	6148.79	5843.33	5964.79	5756.11	6251.68	5003.19	6162.83	5997.8	5420.05	5802.62	5937.7	7010.68	5529.26	6141.17	5886.14	6026.68	4823.54	5218.99	5464.12	5543.85	5512.64	5698.12	5401.98	6218.8	4675.12	4888.09	4724.19	5207.2	5208.27
461	4265.56	3751.3	3954.35	4015.59	4328.4	4194.04	4942.74	4308.73	4083.09	3775.16	4471.11	3815.78	4170.15	3587	4232.32	4303.57	4418.81	4578.15	4232.26	4568.54	4132.96	4077.81	4452.81	4462.52	4667.2	4553.84	5145.6	3892.23	4153.11	4461.43	4247.14	3977.05	4441.09	4116.7	4570.36	3715.21	4147.35	4382.99	4205.98	3900.95	3718.1	4573.85	4395.72	4441.7	4708.43	4182.02	4020.77	4284.38	4278.84
462	3581.79	3784.36	3675.37	3570.11	3648.86	3327.79	3926.41	3415.54	3253.21	3012.37	3553.93	2500.72	3439.49	3962.74	3654.1	3522.73	3615.88	3522.91	3015.77	3240.54	3916.02	3411.17	3319.35	3901.12	3261.81	3260.04	3826.95	3901.28	3329.94	3631.28	3604.33	3038.62	3803.27	3255	3052.46	3471.4	3150.84	3459.07	3213.8	3175.43	3234.42	3492.27	3624.33	3603.9	3322.65	3587.65	3079.35	3421.83	3376.12
463	5857.47	5218.8	5647.94	5390.8	4953.73	5669.93	4920.49	5360.67	4632.58	5003.58	4655.8	4786.11	4834.54	5377.4	5295.33	5391.93	5907.86	5253.02	5113.94	5245.26	5804.93	5284.79	5094.91	5527.72	4804.28	4562.38	5503.04	4695.22	5382.3	5037.35	4966.6	5490.85	5060.62	5028.74	5198.4	5033.94	4718.07	5084.99	4928.31	4971.68	4269.95	4767.35	4487.51	4758.77	5188.68	4739.35	4500.51	4512.99	4568.44
464	3179.6	3302.1	3102.79	3229.99	3625.94	2932.47	3274.86	3137.31	3210.02	3003.68	3619.63	2654.56	3285.88	3320.93	2909.16	3387	3453.2	3347.21	3061.93	3571.37	3698.46	3863.06	2894.73	3260.99	3038.35	2923.06	3352.01	2957.4	3372.65	2910.6	3316.8	3187.68	3080.99	3072.3	3731.06	3151	3203.22	3332.11	2816.77	3255.1	3130.74	3329.4	2913.88	3476.88	3543.68	2843.44	3351.19	3179.49	3347.86
465	7232.56	6889.16	8323.23	7454.23	7439.69	7079.12	7526.73	7535.83	7496.22	6455.52	7087.46	7518.89	6982.07	7281.62	7301.84	7857.85	6793.51	6417.06	7479.09	7278.46	6567.25	7397.32	6639.47	6964	7043.75	6248.02	7057.89	6957.53	6635.43	6664.11	6950.21	6892.28	6560.33	6474.41	7271.68	6767	7112.3	6418.54	6226.26	7167.6	6503.23	7012.05	6271.42	6088.78	6291.28	5962.73	6134.19	6493.21	6804.69
466	4998.88	4421.37	4561.48	4222.3	4518	4504.11	4203.17	5172.25	4335.28	4308.9	4739.32	4017.1	4238.75	4746.32	4241.38	4574.68	4545.9	4557.05	4467.64	4662.23	4328.12	4290.84	4090.94	4318.15	4584.7	4437.04	4456.48	3989.42	4905.01	3773.58	4959.73	4109.41	4779.33	4330.99	4055.95	4128.88	4705.38	4705.89	4501.16	4240.63	4632.86	4301.1	4797.42	4548.32	3875.1	4587.26	4554.23	4543.12	4679.57
467	5036.85	4721.98	5200.89	5536.53	4418.02	5272.79	4925.32	5496.36	4455.26	4939.23	5195.75	4564.78	4300.05	4922.48	5370.81	4647.84	4314.05	4500.85	4861.35	5348.32	4865.77	5347.63	4449.15	4950.74	4899.14	4396.11	4635.48	4993.86	4897.47	4466.89	4368.72	4718.1	4563.41	4441.4	4913.21	3969.7	4356.73	4278.78	4424.88	5140.64	4991.7	4629.75	4275.59	4451.17	4527.62	4086.81	3979.84	4677.2	4604.12
468	4776.23	4795.6	5427.65	4692.58	4124.01	4798.64	4838.36	4803.11	4762.63	4319.52	5255.9	4396.2	4452.06	5128.52	5085.91	5420.53	4961.47	5126.91	4216.6	4989.81	4641.99	4584.94	4447.81	4880.59	4755.94	4081.89	4479.25	4285.12	4755.46	4118.11	4423.98	4041.49	5012.57	4395.79	3915.37	4646.89	4511.84	5103.95	4187.51	4657.85	3806.35	4569.21	4222.62	4973.11	5006.44	4039.36	3873.67	3929.47	3845.64
469	8417.96	8596.54	8784.36	8540.58	7081.2	7594.09	7893.65	7051.72	7265.38	7713.85	7274.44	7410.46	6810.41	7662.36	7971.94	7141.83	7465.52	7445.53	7399.36	7396.56	7378.43	6866.98	6963.14	6928.36	6760.38	6673.01	6605.65	5951.36	6906.99	6787.6	6391.96	6662.98	6209.17	6582.69	6153.16	6686.06	7291.98	6082.1	6084.75	6916.35	5930.68	6309.47	5865.58	6768.27	6172.77	5989.68	6334.44	7113.6	5872.9
470	8525.11	8587.26	8673.53	8429.51	8615.53	8044.81	8097.32	9255	7966.37	8526.65	7964.37	8236.01	8305.48	8311.65	8991.17	7833.95	8469.69	7416.09	7937.05	8710.17	7966.33	8433.28	7608.06	8881.52	7772.65	7715.17	7305.14	8231.05	7495.22	7554.54	8682.93	7735.91	7872.27	7534.67	7923.86	7893.27	7296.7	7754.59	6915.42	6994.32	7378.12	7328.4	7649.16	7561.52	7129.47	7320.02	6848.1	7105.74	7117.41
471	7850.75	7472.93	8204.91	8793.6	8384.79	7999.26	8245.21	7691.69	8148.48	8083.38	7372.14	7955.7	7174.94	8294.59	7864.78	8898.28	8047.23	9124.07	7387.3	8105.94	7782.56	8155.02	7802.38	7256.21	7423.07	8200	7302.36	7928.37	8329.69	7403.37	8053.72	7494.69	8079.36	8517.91	7524.11	7527.7	7981.04	7065.14	7407.27	7513.25	6924.51	7487.86	6800.63	7962.59	7082.36	6926.28	7488.95	7882.74	7510.26
472	4551.73	4347.53	4458.49	4527.2	4441.04	4485.73	4552.89	4667.37	4561.53	4022.72	5070.17	3882.84	4665.07	4371.78	4699.63	4304.32	5191.14	3727.07	4445.51	4115.79	4523.98	4605.95	4300.15	4414.17	4921.05	4244.26	4513.22	4304.04	4432.1	4554.63	4795.17	4316.52	4745.69	3832.14	4559.44	4279.59	4713.09	4611.3	4059.59	4304.6	4360.86	4301.56	4497.93	4564.47	4413.01	4112.11	4095.2	3881.02	3851.78
473	8363.65	7798.54	8931.96	7785.4	8334.46	7730.51	7996.48	8070.95	7737.93	6674.7	7254.89	7287.31	6534.06	7701.75	8077.86	7711.57	7614.02	7010.16	7466.96	7557.43	7332.1	7444.6	7428.26	6797	7463.73	6537.9	7218.2	7300.41	7050.31	6477.44	6878.05	7684.4	6393.78	7091.99	6588.17	6133.27	6905.38	6704.79	7015.58	7572.58	6675.53	6144.91	6618.05	6488.59	6755.05	6713.37	6041.49	6103.68	6416.02
474	6506.57	6226.04	6663.17	6593.51	6460.62	6323.2	6937.2	5909.12	6413.69	6210.14	6264.36	6818.14	6690.64	6103.02	6246.96	6797.95	6957.51	6777.67	6335.81	6301.8	6345.15	6278.46	5861.12	6300.28	6669	6043.14	6487.47	6216.7	6509.3	5279.17	5870.23	5965.2	6216.64	6284.51	6328.31	6074.79	5686.96	7037.11	5421.38	6391.2	5582.38	5540.81	6596.26	6147.36	6240.8	5936.22	5600.31	6174.84	5902.69
475	3628.21	3304.31	4119.19	3725.05	3087.57	3590.96	3455.27	3818.37	3270.81	3394.63	3645.52	3643.95	3336.51	3824.15	4039.73	3842.6	4337.33	3464.72	3698.06	3724.32	3605.94	4474.06	4242.86	3542.12	3533.74	3489.77	3885.54	3975.83	3908.44	3782.37	3949.88	3810.85	3337.72	3368.14	3898.41	4040.52	4197.94	3608.69	3705.28	3259.38	3282.42	3853.37	3865.4	3900.19	3580.26	3944.46	3874.67	3772.04	3614.16
476	2837.91	2961.65	3136.7	2610.27	3036.85	3212.3	3370.16	2778.16	3323.94	2858.35	2771.9	3569.62	2847.53	2507.4	2887.85	3492.36	3508.16	3468.46	3123.23	3183.6	3494.2	3154.37	3167.89	3333.63	3263.3	3273.21	3418.43	3285.63	3200.85	3391.95	3509.06	3212.48	3475.96	3021.7	3259.96	3226.73	3134.89	3052.44	2865.3	2635.74	3000.38	3692.23	3474.73	3163.05	2634.14	3253.63	3264.4	3013.9	3185.16
477	7457.59	7690.65	8018.31	7025.15	6941.37	6453.4	7737.59	7030.06	6979.75	6878.96	6620.84	7005.68	6859.81	7598.46	7429.52	7266.19	7530.32	6864.27	7140.35	6988.52	7195.78	6654.93	7583.99	6886.63	6605.64	6408.57	7580.86	7287.05	6279.33	6160.42	6358.7	6846.56	6929.89	6560.63	6104.6	6398.98	6993.51	6579.51	6603.25	6908.57	5407.09	6731.26	5824.58	7168.15	6035.52	6736.95	5332.58	5987.3	6412.21
478	5902.14	5834.89	6241.65	5819.85	5401	5307.94	5889.26	5581	4865.51	5806.52	5801.4	5378.49	5402.89	5669.33	5586.2	5805.31	6320.94	5273.42	5493.44	5209.05	6153.94	5421.69	5272.69	6393.12	5499.21	5615.54	5456.99	5224	5176.26	5783.69	6022.07	6491.49	6207.36	6125.36	5396.49	5406.05	6136.73	4973.07	5097.7	5498.22	5748.64	5243.16	5141.41	6178.28	5205.91	5781.91	5101.25	5366.7	5062.79
479	4753.11	4866.38	4693.62	4615.57	4754.93	5083.65	4347.63	5309.88	4294.38	5003.23	4472.49	5025.54	4458.43	4806.65	4966.02	4790.36	5049.28	4404.58	4591.07	4515.95	5284.38	4615.88	4458.88	5098.58	4834.59	4556.23	5251.25	4208.53	4338.44	5195.69	4268.67	5179.48	4699.52	4479.72	5050.99	4044.14	4232.89	4826.31	4468.25	4761.14	4449.84	4559.43	4890.73	4720.09	4431.86	4676.33	4053.37	4007.38	4269.73
480	2541.49	2351.58	2599.02	2165.81	2566.49	2605.93	2503.31	2764.62	2494.4	2656.64	2433.11	2687.86	2290.56	2811.1	2863.96	2333.86	2920.75	2885.3	2093.16	2554.99	2675.63	3145	2352.89	2385.42	2727.19	2893.68	2968.98	2570.22	2970.85	2466.26	2998.85	2479.06	3084.63	2678.19	2608.52	2700.2	2671.04	2960.57	2531.44	2828.47	2815.1	2921.59	3181.2	2523.8	2230.25	2299.04	2617.48	2985.7	3022.72
481	2862.36	2655.43	3358.89	2874.3	3227.57	3060.95	3168.47	2841.73	3191.06	3017.28	3294.78	3396.9	3373.75	3367.02	3411.68	3174.49	3729.41	3677	3060.9	3278.41	3523.72	3830.35	3090.96	3217.95	3603.37	3599.96	3707.49	3293.47	3931.75	3384.41	3988.16	3633.96	2763.83	3457.3	3750.98	3071.3	3173.46	3469.23	3165.69	3197.26	2992.88	3071.99	3559.91	3349.6	3213.23	3567.38	2952.79	3031.8	3334.49
482	3548	3518.95	3257.07	3433.91	3339.37	3718.21	3341.58	3407.81	3063.02	3360.91	3540.22	3451.56	3458.54	3438.42	3441.09	3425.33	3228.63	3495.12	3662.96	3746.8	2887.28	4002.95	3232.81	3480.85	4017.17	3659.05	3704.23	3228.32	3561.32	3512.28	3941.48	3789	3717.1	3463.65	3188.36	3751.91	3329.27	3433.53	3413.65	3868.25	3956.2	3273.65	3919.65	3877.67	3260.16	3151.68	3420.54	3339.9	3549.35
483	3960.89	3901.73	4095.3	3912.81	3852.47	3857.04	4221.02	3832.22	3903.8	3828.99	3996.52	4011.32	3951.41	3718.98	4454.05	4052.62	4192.27	3976.47	3935.32	3919.67	3872.54	4435.74	3887.2	3950.06	4428.43	4054.14	3996.16	3916.23	3712.69	4078.33	3260.49	4119.2	4349.32	4504.93	3945.25	4319.16	4500.49	3670.93	3989.09	3649.98	3862.77	3948.4	3902.96	4136.02	3560.2	3409.67	3780.62	3850.72	4110.26
484	4550.57	3711.83	4385	3893.74	3885.06	3991.38	4260.44	4610.42	3868.88	4697.62	4205.01	4173.88	3907.27	3865.88	4324.65	4578.48	4414.19	4560.19	3883.57	4050.69	4457.53	4329.01	4153.22	3652.59	4445.94	4088.89	4518.36	4746.17	4336.23	4261.79	4463.47	3949.21	4149.4	3991.85	3907.1	4266.05	4295.19	4389.09	3785.73	3652.94	3975.99	4708.57	4338.56	4523.93	3972.51	4018.91	3912.95	4105.51	3999.64
485	3246.41	3688.95	3317.81	3889.83	3607.52	3525.06	3974.47	3674.48	3567.6	3492.16	4184.75	3941.06	3645.42	3735.33	3655.41	4260.26	4246.49	3842.53	4160.15	4276.27	3571.48	3759.21	3516.79	4633.4	4087.06	3898.86	3663.04	3670.07	3910.21	3926.41	4134.53	4207.25	4080.56	4128.38	3894.63	3350.09	4217.62	3527.91	3387.69	4149.54	4252.17	3707.51	3739.64	3862.12	3691.73	3823.41	4067.79	3870.64	3157.67
486	3332.64	3684	3856.72	3435.04	3830.67	3818.68	3086.72	3433.31	3472.93	3433.01	3737.4	3687.16	3516.42	3812.83	4153.59	4074.96	4102.98	3511.05	3687.9	3419.81	3652.78	3850.62	3598.37	3872.14	3446.69	3313.77	3963.46	3891.67	3384.25	3859.96	3651.51	3764.02	3632.8	3429.65	3544.53	3385.81	3760.68	4162.36	3187.11	4025.93	3469.12	4145.59	3440.37	3541.32	3382.21	3288.79	3743.26	3709.38	3497.38
487	3109.7	3342.57	3525.37	3409.42	3229.42	3426.12	3611.53	3501.58	3813.8	3488.6	3323.72	3582.25	2894.04	3099.93	3136.63	3722.69	3611.48	3861.88	3455.8	3671.04	3523.37	3559.27	3484.43	3640.99	4093.44	3380.65	3604.51	3845.96	3680.4	3714.2	3583.64	3352.38	3369.51	3568.98	3724.58	3767.06	3329.78	3794.36	3533.7	3532.25	3542.15	3553.31	3236.69	3631.42	3193.8	3651.49	3504.99	3537.42	3205.93
488	4154.78	4362.95	4620.63	4358.74	4490.4	4372.09	4493.23	4523.06	3974.6	4551.07	3754.62	4322.19	4243.06	4378.72	4414.65	4540.32	4533.65	4883.41	4444.25	4484.09	4775.3	4908.69	4851.35	4170.47	5074.64	4196.52	4010.67	4309.26	4694.52	4023.83	5002.17	4971.42	4403.51	4395.56	4438.14	4624.56	4353.07	4971.33	3809.86	4859.42	4414.7	5053.25	4556.17	4257.68	4440.9	4738.09	3742.32	4192.47	4416.46
489	4042.23	3548.94	4860.48	4272.99	4441.44	4235.21	4231.65	3680.12	3971.2	3553.69	4313.98	3980.94	4195.27	4459.07	4222.69	5170.32	4457.7	4399.1	4174.99	4436.42	5130.54	4530.07	3938.22	3722.7	4299.32	4564.44	3766.43	4070	3875.93	4024.79	4514.11	4444.22	4349.91	4089.98	4281.67	4205.83	4433.65	4274.96	3694.19	4029.02	3824.11	3971.8	3815.28	4097.69	4405.58	4347.65	3991.26	4283.88	4332.68
490	4595.93	4909.79	4962.69	4776.78	4691.91	4778.51	4618.64	4412.41	4510.33	4373.86	5408.91	4192.27	4210.41	5042.4	4777.05	4865.57	4987.26	4920.15	4730.35	4565.91	5437.16	4449.64	4798.43	5157.68	4802.78	4055.22	4517.4	4262.05	3835.53	4257.04	4838.94	4828.84	3821.12	4071.53	4429.69	3870.81	4422.28	4809.81	4100.73	4115.56	3961.15	4073.67	4354.75	3896.25	4495.85	4425.2	4170.42	4559.9	4084.73
491	4249.51	4071.62	4436.84	4070.41	4010	4169.16	4245.22	3707.47	3770.85	3882.22	3761.47	3999.54	3885.63	3952.94	4138.41	4090.32	4388.48	4045.67	4142.4	4036.54	4261.38	4391.17	3985.23	4476.89	4074.23	4224.73	4165.6	3824.78	4118.11	4170.22	4288.14	4012.6	4541.09	3902.69	4004	3881.14	4268.85	4093.57	3915.27	4084.46	4153.96	4668.2	3963.06	3834.27	4595.7	3953.6	4280.27	3646.19	4447.16
492	5986.59	5817.19	6537.47	5023.49	5028.33	5736.94	5896.68	5376.05	5424.25	5212.85	5613.81	5083.94	4569.21	5298.85	5665.14	6356.15	5461.84	5803.84	5165.73	5062.94	5094.6	5806.52	5176.56	5453.64	5124.6	5208.98	5073.58	5028.52	5320.46	5389.37	5009.54	5321.09	4821.22	5064.36	5529.23	5190.44	5262.77	5418.43	4535.42	5508.12	4698.78	5412.53	4296.42	5394.47	4852.31	4202.98	4981.79	4757.81	4943.3
493	4007.64	3550.02	4193.31	4334	4450.6	3925.84	4184.44	3996.96	3769.85	4027.64	4208.84	4086.25	3978.53	4154.23	4449.89	4099.52	4463.38	4325.73	3955.47	4005.31	4216.53	4183.32	4102.52	4220.16	4320.57	3842.47	4469.68	4202.95	4440.98	4430.51	4656.65	4384.9	4129.8	4125.81	3648.43	4235.53	4373.57	3871.04	4058.58	3484.65	4080.28	4021.65	4571.72	4592.41	3526.19	4052.57	3383.35	3777.12	4238.57
494	3809.93	3437.04	3728.26	3750.23	3243.69	3642.9	4079.27	3617.11	3416.74	3724.22	3611.64	3946.88	3432.94	3984.75	3680.07	3898.07	3325.23	4150.85	3671.32	3549.23	3885.54	3638.62	3541.54	3517.32	3433.3	3262.81	3954.23	3454.68	4069.95	3913.22	3848.4	3882.94	3978.15	3845.42	4081.49	3490.19	3785.09	4347.32	3719.23	3646.51	4141.83	3578.17	3826.73	3890.33	3586.3	3834.27	3725.67	3712.79	3785.65
495	3897.9	3119.91	3249.48	3928.21	3567.15	4038.7	3877.32	3736.74	3277.74	3556.2	3712.3	3415.23	3151.31	3925.6	4234.58	4234.68	4008.74	3871.21	4011.7	4360.53	4257.96	3433.3	4150.77	3835.88	3535.56	4006.54	4135.74	3766.3	3636.91	3687.75	3884.58	4204.3	3736.8	3897.35	3683.48	3968.83	3299.14	4372.79	3809.75	3771.86	4119.58	3708.51	3846.05	3516.38	3771.11	3749.51	3030.04	3719.62	4198.27
496	4246.56	4181.06	4091.86	4256.09	4380.37	3949.69	4947.74	4443.7	4543.3	3857.85	4466.51	4455.96	4624.94	4873.11	5249.77	5574.53	5272.46	4860.41	4814.25	4862.95	4912.56	4698.96	4900.4	4663.16	4577.14	4665.59	4458.09	5102.14	4877.78	4619.9	4974.84	5207.25	4991.14	4336.52	5067.75	4183.33	4952.93	4435.85	4349.14	4542.17	4724.38	4709.36	4705.31	5527.25	4669.53	4943.51	4934.11	4400.3	4661.2
497	9862.75	10070.7	10584.2	9986.79	9579.8	10165.3	10023.9	10057.2	9737.2	9401.62	10047.8	9771.46	9492.53	9190.68	9120.65	10125.9	10027.1	9842.78	9422.48	9142.81	8859.2	9669.3	9181.48	9148.09	9159.62	9167.11	9288.85	8538.25	9106.31	8837.89	7475.44	8335.16	8045.64	8520.69	7899.8	8707.28	7679.21	8342.99	7739.17	7551.36	7707.52	8173.28	8039.57	8849.74	8124.49	7902.98	7618.9	7409.23	8025.88
498	3073.07	3127.22	2921.32	3036.95	2887.38	3036.22	2878.01	2848.81	2879.31	3219.44	2742.72	2765.27	2716.14	2797.77	3596.73	3031.17	3417.36	3243.85	2818.8	3975.47	3484.99	3435.47	3027.3	2891.9	3654.53	2872.41	3303.51	3245.59	3344.22	3299.14	3216.65	2976.59	3634.43	3233.3	3239.28	3334.04	3569.05	3648.31	3069.73	3161.05	3390.35	3109.25	3268.72	3390.32	2703.09	3206.07	2916.27	3015.26	3360.32
499	3478.56	3722.01	3949.22	3978.38	3968.63	4381.43	3501.19	3756.67	2960.1	3538.19	4161.6	4155.52	3902.04	3879.81	3782.28	4232.75	4368.11	4323.94	4063.94	4048.44	4051.14	4498.77	3756.9	4216.41	4499.21	3327.47	4303.67	3702.9	3750.22	4134.57	3778.46	3940.02	3827.11	4396.84	3855.36	3568.65	3856.72	3897.28	3774.38	3900.73	3749.46	3937.44	4089.6	3907.25	3877.65	3697.93	3674.38	3701.11	3803.49
500	4889.64	5555.36	5989.25	4607.52	4995.47	4710.52	5468.6	5346.37	4967.43	5261.38	5595.88	5129.23	4916.94	5068.38	5241.73	5960.23	5407.9	4994.44	5354.28	4830.48	4754.52	5586.64	5254.64	4651.62	5535.4	5396.9	5514.62	4675.78	5049.35	4687.53	4953.26	5193.02	5104.2	4942.83	4804.48	5001.06	4544.85	4972.75	4877.72	4476.05	4414.78	5076.7	4645.93	5407.96	5262.73	4780.86	4686.72	4592.98	4523.17
501	5035.01	4348.86	4862.36	5177.73	4924.43	5009.35	5019.77	5335.27	4226.49	4784.74	5058.93	4728.83	4799.62	4135.79	4579.33	5667.62	5090.42	4737.3	4237.52	5104.23	5106.94	4665.36	5175.54	4909.8	4335.58	4792.75	5619.88	4586.46	4219.6	4895.78	4966.7	4102.01	4527.81	4749.43	4393.28	4965.72	4679.22	4571.53	4217.91	4646.68	4698.43	4079.23	5158.51	4380.22	4568.09	4004.19	4657.26	4325.94	5149.26
502	3504.77	3659.37	3961.28	4246.7	3943.7	3638.9	3469.98	3828.26	3452.32	3745.25	3841.4	3728.27	3911.06	3736.95	4291.94	3983.01	4119.26	4681.27	3794.37	4333.23	4296.06	3800.41	3811.68	4172.88	4094.94	4205.72	3473.21	3735.65	3899.88	3926.14	3772.68	3726.14	4756.41	3845.1	4261.7	4258.09	4230.94	4220.41	4492.69	3839.56	4255.41	3662.81	4795.47	3714.57	3982.15	3718.95	3487.67	3946.69	4013.56
503	3263.7	3083.06	3491.83	2733.49	3256.43	3445.35	3697.83	2987.27	3113.6	3546.43	3345.91	3015.85	2964.43	3108.06	3668.48	4091.32	3644.19	3131.14	3711.57	3071.48	3453.02	3115.22	3463.46	3449.35	3355.62	3234.99	3745.11	3428.36	3531.33	3019.67	3040.41	3108.52	3295.04	3628.2	3321.68	2790.78	3197.17	3265.59	3718.74	3225.89	3398.14	3190.54	3359.52	3263.22	3152.94	2982.63	3145.9	3455.67	3396.95
504	16354.4	15988.3	16599.3	15242	15289.7	15276.6	14719.4	13703.8	14257.5	14154.5	14945.1	13394.4	12119.2	14331.9	14679.8	14860.5	15165.5	14949.7	14479.7	13712.7	14581.4	13588.1	13907.7	13777.2	13532.1	13250.2	12951.3	12482.5	13351.1	12455.2	12793.7	12859	12408.1	12216.2	11897.6	12869.2	12114	12813.3	11675.1	13134.2	12647.6	11401.7	11856.1	12971.4	11726.2	11991.5	9767.25	11053.1	10896
505	5812.25	6075.51	6240.36	5904.56	6563.85	6087.7	6978.73	6639.41	5942.54	6171.43	6207.62	6571.38	6034.88	6932.22	6242.8	6423.99	6821.15	7190.96	6415.65	5872.98	6441.01	7056.35	6816.35	6073.59	6173.57	6667.96	5858.42	6568.73	5686.85	6095.8	6371.94	6792.52	6198.35	6210.37	5666.64	6359.96	6250.62	5633.88	5986.57	5912.8	6077.79	6135.12	6632.85	6418.54	6447.56	6166.31	6531.16	5950.68	6168.54
506	3983.09	3723.36	4037.94	3620.54	3649.52	3442.8	3690.32	4273.05	3818.28	3514.6	3328.74	3886.23	3809.25	3685.01	3980.95	4104.09	3627	4089.57	4306.83	4178.33	4352.95	4225.72	3641.27	3654.59	4326.35	4129.69	3690.38	4373.23	3863.41	3606.91	4381.01	3962.22	3913.74	4032.19	4064.7	4424.46	3612.98	3747.85	3274.12	3268.35	3855.38	3264.15	4178.63	4055.25	3641.23	3619.49	4111.09	4073.37	3704.15
507	3903.73	3774	4416.4	4248.62	3669.98	3904.47	3978.99	4001.79	3551.56	4330.15	4372.52	3997.74	3155.88	4577.98	4213.64	3987.58	4015.37	4181.53	3896.62	3933.95	3462.64	4595.56	4562.38	4113.46	4052.9	4252.35	4525.48	3609.33	3752.6	4117.3	3842.77	3941.17	4460.26	4041.81	4454.41	4513.27	4302	3651.35	4126.41	3713.98	4017.98	4183.83	3857.63	4857.96	3871.14	3827.63	3851.98	4398.7	4117.9
508	3214.43	3640.81	3069.6	3495.44	3696.57	3442.84	3244.98	4054.46	3613.95	2835.25	4112.58	3550.23	3072.98	3456.6	3510.43	3822.06	3593.62	3198.99	4024.31	3654.1	3392.31	3470.57	3956.94	3395.62	3328.11	3847.69	3344.85	3634.57	3519.37	3445.54	3728.56	3751.57	3439.74	3324.81	3559.96	3251.88	4011.65	3363.67	3280.98	2853.56	3447.49	3142.99	3818.42	3488.36	3438.07	3329.72	3389.93	3428.44	3796.49
509	5759.43	5385.28	5781.07	4762.2	5940.59	6142.89	5834.36	5833.9	5843.72	5652.4	5212.14	5445.14	4834.06	5538.94	5543.23	6565.28	5305.57	5187.26	5672.81	5696.15	5236.38	5784.6	5195.3	4603.84	4900.88	5275.86	5879.68	4810.95	5617.96	5316.86	5398.62	4993.67	4934.7	5282.51	4539.95	4941.23	4937.88	5276.99	5007.81	5372.27	5288.96	5034.64	4789.32	4835.14	5407.88	5049.88	4980.44	5454.23	5568.85
510	5425.54	5114.7	5593.52	4640.23	4572.16	5209.48	4974.2	4719.91	4944.09	5379.58	4512.4	4960.69	4394.15	4974.14	4902.88	5101.74	5372.62	5022.11	5290.2	4786.1	5540.67	5133.3	5150.78	5387.85	5432.22	4328.69	4965.7	4209.44	4370.74	4896.79	4470.53	5104.28	5018.86	4543.31	5456.02	5037.88	4996.99	5300.31	4771.25	3996.09	4191.3	4005.1	4777.58	4831.93	4136.9	4754.32	4381.19	4663.64	4468.09
511	6356.62	5069.91	6687.18	6321.2	6438.76	7163.2	6125.62	6715.89	6991.2	6026.09	5076.04	6041.73	6066.71	6227.73	5559.96	6714.24	6730.18	6133.56	6906.84	5867.51	6892.33	7346.62	5597.07	6306.09	6783.29	6773.16	6410.93	6784.16	7054.58	6747.82	7187.84	6511.62	6833.47	7164.02	6840.93	6545.53	6303.93	7162.73	6953.31	5983.82	6437.56	6284.98	6450.16	7548.31	5928.02	6437.38	5864.02	5590.87	7113.51
512	3109.73	3195.63	3016.51	2842.75	2914.84	3377.7	2548.04	3232.84	2810.28	3277.91	2992.63	3243.78	3047.81	3141.81	3933.01	3294.06	3169.42	3240.32	3296.54	3388.2	3744.8	3445.26	3224.56	3412.14	3453.96	3244.99	2903.6	3088.06	3083.51	3183.8	3080.43	3205.77	3193.09	3136.19	3120.95	3237.7	2960.23	3575.47	2616.73	2869.47	3205	3236.81	3723.85	3036.89	3102.36	2935.02	3027.3	2874.02	3196.37
513	4877.6	4280.23	5048.56	4698.83	4621.27	4005.49	4528.3	4897.79	4644.81	4568.53	4605.95	4832.22	4460.94	5125.01	4231.68	5132.35	5228.27	5277.72	4656.32	4572.19	4799.27	4993.26	4891.17	4641.36	5010.27	5587.94	4648.4	4851.07	4865.25	3939.9	5064.48	4013.65	4796.32	4649.46	4230.49	4607.2	4455.16	4844.65	4197.4	4796.35	4064.33	4661.88	4950.23	4899.65	4837.23	3614.14	4690.86	4096.09	4683.85
514	5402.09	5495.16	4783.47	5249.32	6098.64	6112.26	5246.6	5432.09	5736.07	5467.04	5776.7	5501.8	5338.16	5593.16	5645.16	5903.04	5748.77	5530.94	5356.93	5974.8	5561.79	5676.65	5573	5645.32	5512.35	5137.22	5340.09	5478.68	5884.17	4794.99	5074.57	5951.32	5342.58	4749.36	4921.09	5503.56	4869.74	5495.4	4970	5214.6	4469.09	4801.64	5539.27	5554.81	5579.74	4955.36	5524.09	4912.35	5520.67
515	4311.06	3654.07	4747.41	3959.9	4027.35	4076.41	3855.89	3828.64	3340.98	3873.8	4042.02	3956.78	4057.81	3480.05	4002.62	3846.9	4058.35	4107.73	3984.8	4021.86	3973.56	4054.14	4113.68	3089.53	3659.3	3427.44	3343.99	3947.22	3890.4	4105.63	3832.33	4235.44	3509.31	3790.49	4086.17	3895.58	3740.93	3295.3	3758.46	3533.79	3745.35	3816.57	2949.83	3735.62	4003.69	3424.27	3468.01	3508.19	3941.25
516	3563.78	3533.68	3610.05	3431.49	3811.93	3022.06	3169.1	3082.99	3276.23	3632.41	3041.94	3298.67	3485.43	3293.17	3405.59	3599.63	3916.79	3582.12	3213.69	3249.2	3750.36	3906.51	4034.06	3792.7	3787.88	3555.15	3602.12	3806.22	3362.75	3760.53	3212.51	3549.32	4140.79	3575.05	3511.12	3684.31	4010.69	3370.65	3072.57	3278.72	3475.33	3233.02	3641.57	3978.84	3636.41	3915.17	3372.02	3441.22	3463.54
517	5589.43	6159.65	6146.88	5747.42	5737.59	5258.91	6133.04	6165.05	5624.41	5753.88	5644.81	5219.43	5924.31	6240.57	5846.28	6219.2	5727.78	5541.67	6014.86	6398.4	5764.57	5740.96	5445.36	5985.75	6605.56	5916.67	5678.48	5865.19	6111.48	5967.77	6036.44	6548.16	6561.86	5513.26	6594.06	5423.77	5505.51	5258.12	5320.63	6272.86	6198.38	5521.35	5696.84	5703.27	5376.21	5939.27	5840.95	5565.73	5493.73
518	6722.68	6128.38	7048.42	6807.17	6477.78	5850.44	6775.69	7047.57	5797.32	6352.28	7181.91	6219.75	6611.96	7129.83	7261.11	6743.48	7177.54	7493.6	6606.6	6971.36	6168.91	7193.81	7056.43	6217.84	6764.59	6244.33	7031.19	6507.53	6323.73	6308.06	7800.09	6597.16	6790.21	6207.78	6897.62	6222.56	6477.25	6590.06	6396.49	7441.14	5914.25	6376.2	6310.26	6535.02	6086.93	6775.57	5914.9	6450.02	6848.85
519	9054.97	8962.32	10281.5	9800.86	9198.16	10758.7	9924.27	10594.3	9587.08	9905.68	9714.37	10069.4	8861.22	9133.81	9988.3	11405.3	10350.4	9716.46	9236.68	9715.25	9345.03	9688.92	10397.2	9856.02	9974.7	9125.29	9230.46	8692.54	9046.46	8707.1	8857.02	10026.2	8991.7	9841.38	9163.95	8467.35	9143.89	8952.81	8546.76	9104.08	9207.32	8706.32	9350.7	7907.51	8567.41	9324.56	8608.65	8345.54	8384.02
520	3809.37	3386.49	3898.27	3474.98	4712.79	3253.28	3261.47	3632.22	3825.12	3919.32	3976.69	3356.05	3658.68	2922.64	3625.84	3907.37	3855.22	4166.32	3481.26	3605.56	3832.17	4257.77	4414.99	4178.59	3500.77	4086.36	3623.31	3996.98	3795.93	3959.79	3732.98	3798.94	4009.93	3643.3	3835.51	4445.23	3795.67	3634.74	3457.41	3538.57	3461.96	3530.35	3576.28	3732.58	3881.84	3586.43	3550.94	3633.52	3802.51
521	2831.38	2707.46	2981.19	3150.42	2867.38	3361.7	3263.43	3180.95	3124.4	3092.62	2318.6	3045.3	2716.4	3009.56	2904.67	2505.37	2665.4	3044.16	3113.79	2988.83	3139.48	3226.19	3459.98	3040.12	3068.51	2884.26	3043	3178.6	2903.86	2968.93	2896.63	2811.8	3338.07	2641.64	2635.28	2934.07	3058.53	3141.74	2572.23	2865.79	2895.8	3316.9	2924.48	2876.64	2782.68	2345.32	2904.56	3010.04	2717.35
522	4180.6	3354.48	3471.22	3125.23	3933.89	3968.25	3902.7	4067.44	3780.49	3105.58	3627.6	3521.91	3392.91	4079.35	3751.15	3822.67	4307.52	4406.93	4064.11	3594.83	3787.52	4360.41	3766.21	3884.35	3833.74	4326.1	3993.33	3946.91	4051.11	3371.54	3769.96	3840.88	3398.83	3732.52	3862.43	3723.41	4129.94	3991.6	3798.78	3432.05	3256.25	3870.36	3934.06	3409.6	3887.42	3446.48	4039.41	3564.64	3838.28
523	3120.65	3443.56	3148.23	3452.98	3522.72	2979.21	3160.26	3533.99	3193.19	3157.12	3354.44	2796.28	2596.42	3178.6	3884.02	3320.58	3501.42	2859.62	3073.32	4067.33	3254.7	3090.93	3007.06	2762.23	3501.16	3185.85	2930.64	3467.9	3302.69	3679.52	3449.47	3679.07	3189.86	3255.33	3193.7	2779.73	3578.11	3536.2	3201.94	2565.17	3061.58	3035.77	3629.26	3329.75	3219.26	3077.88	2826.95	2797.38	3328.12
524	3428.05	2281.36	3773.46	3458.86	2980.6	2927.38	2988.48	3086.12	3098.36	2992.64	3000.57	2791.22	2790.32	3358.41	3271.21	3049.94	3513.16	3486.05	3453.36	3858.74	3503.17	3534.01	3685.77	3704.81	3549.05	3196.84	3380.59	3178.56	3372.53	3232.9	3603.41	3271.3	3109.36	3152.57	3673.42	3449.33	3403.37	3433.54	3269.22	3600.89	3319.99	3601.1	3626.94	3051.84	3410.43	3210.28	3331.1	2922.73	3803.47
525	3405.19	3196.44	3232.14	3400.52	3055.22	3489.7	3446.68	3157.69	3359	3130.07	3504.42	2902.8	2951.17	4127.4	3636.63	3738.54	3596.31	4075.2	3246.93	3709.73	3489.22	3537.53	3203.56	4166.1	3840.64	3388.31	4145.85	3899.83	3932.06	3768.75	3408.28	3389.57	3624.06	3853.47	3251.48	3613.96	3972.46	3685.17	3380.43	3991.41	3310.81	3446.75	3386.37	3632.27	3297.8	3380.1	3598.43	3456.01	3573.47
526	4147.23	3636.98	4131.04	4097.81	4560.19	3678.9	3888.47	3466.79	4137.16	3698.16	4137.23	3683.78	3839.32	3994.06	4084.83	4239.12	4050.09	3902.6	4198.04	3862.88	4073.2	4493.01	4022.59	4127.02	4167.37	4225.3	3569.63	3733.65	4201.89	4192.33	4326.67	3954.64	4133.75	3864.77	4113.8	4008.95	3993.49	4141.93	3877.51	3855.05	4634.62	4012.49	4105.94	4027.09	4370.41	3596.06	3973.14	3846.28	3912.58
527	3901.85	3464.09	3869.22	3841.26	3406.62	3625.38	3934.22	3615.84	3867.2	4005.95	4113.59	3979.16	3240.28	3948.43	4516.1	4617.62	3879.7	3718.95	4043.75	4348.2	3848.84	4394.35	4361.63	3957.7	4141.35	3835.3	3805.8	4210.6	4104.02	3796.65	3937.28	4046.59	3782.15	4532.95	3693.7	3875.47	3780.1	3467.86	4091.3	4070.51	4281.53	3447.58	4238.54	3915.49	4074.56	3850.93	3703.27	3941.37	4251.95
528	6262.31	6905.43	6335.91	6450.35	6309.63	6829.1	6422.59	5551.74	4990.4	6106.21	5640.64	5656.37	5633.69	6302.35	6226.53	5832.62	6012.11	5975.22	5739.06	5569.1	6499.91	5726.98	5288.31	5599.49	6224	5758.77	6442.58	5704.15	5726.98	6236.26	5072.54	6466.95	5176.99	5772.02	5368.21	5940.09	5115.52	5710.38	5897.59	5484.96	5264.53	5080.16	5758.07	5306.49	5472.3	5335.75	4906.58	5164.8	5214.35
529	7135	7793.8	8229.2	7941.9	8050.11	8006.78	8344.21	8510.91	8372.06	8504.44	7962.94	7890.8	7369.57	8536.89	8285.77	7578.23	7820.47	7287.09	7681.83	7731.62	8028.17	7721.02	7300.94	6866.81	7664.32	6338.4	6767.11	7035.21	6903.84	7029.91	6022.27	6040.28	6548.94	6700.26	7821.88	6658.46	6597.52	7069.25	6414	6630.42	6159.54	6711.49	6808.06	6874.42	6214.07	5895.19	5853.27	6352.83	6654.62
530	3028.05	2625.88	3137.31	2780.74	2766.58	3195.81	2995.77	3498.12	3092.4	2966.58	2849.51	3023.15	2793.58	2768.43	3261.62	3795.73	3577.2	3420.73	3204.1	3185.16	3504.28	3745.75	3181.86	3539.38	3042.44	3560.49	3232.91	3101.6	3507.02	3524.52	3288.16	3378.9	3423.79	2802.96	3325.68	3158.88	3294.11	3317.26	3220.94	3622.52	3017.73	3205.78	2660.46	3490.85	3198.15	2769.48	3529.12	3168.63	3684.27
531	2620.53	3053.73	2705.07	3677.53	3298.07	3094.54	2897.86	3161.75	2368.21	2988.59	3413.4	2457.53	2720.4	2614.72	3234.11	3082.96	3382.6	3448.98	3104.68	2826.88	3110.3	2925.77	3066.22	3244.22	3528.4	2542.15	3463.49	3627.35	2914.91	3216.84	3053.06	3276.46	2978.37	2548.48	3309	2759.12	3236.37	2818.31	2956.41	3152.2	2490.2	3459.32	3292.04	2925.86	3288.96	3376.63	3041.84	2951.59	3041.49
532	3322.35	4287.49	3689.79	3764.73	3928.42	4056.1	3321.14	3940.41	3592.69	3336.89	3941.6	3301.9	3211.49	3916.35	4507.53	3304.27	3830.54	4139.22	3534.63	3311.7	3420.43	3313.6	3275.83	3761.22	3400.64	3693.11	4059.32	3746.19	3567.8	3770.32	3358.85	3441.16	3914.83	3528.59	3540.67	2904.4	3388.78	4148.65	3562.93	3571.64	3503.63	3698.27	3748.86	3118.25	3948.52	3434	3327.7	3193.78	3463.42
533	5135.8	5010.17	5577	4096.62	4836.1	4755.91	5006.88	5123.11	4625.38	4904.19	4447.95	4466.42	4452.47	5004.26	4592.51	3970.14	4746.31	4522.78	4865	3980.09	4633.43	4770.91	4808	4767.01	4868.53	3939.63	5440.63	4301.99	4563.83	4051.88	4172.15	4394.65	4082.15	3844.52	4463.59	4569.43	4334.19	4649.88	4366.91	4112.32	3747.85	4066.63	4284.59	4475.21	4650.36	4568.91	3984.64	4178.67	4500.52
534	4404.43	4529.07	5018.02	4999.47	3716.37	4538.14	4943.33	4705.46	4558.17	5100.52	4946.41	4686.88	4379.22	4671.59	4699.35	4737.4	4601.33	5370.3	4183.59	4683.12	4442.44	4952.98	4727.17	4928.04	4787.59	4697.59	5090.37	4469.2	4493.46	4833.88	4713.16	4641.19	4826.58	4726.4	4674.48	5200.9	3992.38	4364.33	4596.83	4725.54	4836.4	5227.2	4866.14	4623.12	4369.04	4580.93	4533.09	4320.54	4220.91
535	6542.74	6814.25	7010.2	6705.91	6232.32	6064.09	6447.83	5825.8	5960.06	6345.8	6282.68	5874.65	5970.49	6025.09	6903.32	6595.3	6423.02	5479.69	5626.25	5742.36	5858.68	5892.11	5625.79	6040.46	6289.86	5985.68	6173.95	5137.23	5406.14	5284.99	5299.86	6208.65	5766.95	5322.12	5334.11	5374.12	5047.59	5961.1	5330.43	5192.67	5568.74	5343.36	5945.73	5662.75	5638.72	5082.56	4460.52	4554.67	5128.69
536	3427.8	3899.38	3429.85	3919.26	3840.4	3375.2	3460.43	3855.8	2965.72	3605.28	3921.7	3613.62	3595.74	3796.72	3658.98	4027.07	3397.26	3565.79	3566.74	3549.01	4076.95	3586.53	3573.4	3568.62	3840.65	3188.17	3792.36	3607.42	3596.49	3880.2	3447.8	3920.37	3726.85	3450	3914.49	3884.57	3727.98	3693.12	3615.05	3530.19	3334.21	3383.63	3566.78	3794.54	3485.37	3792.64	3675.7	3440.1	3717
537	2819.25	2582.57	2209.95	2027.3	1903.83	2194.46	2141.67	2237.84	2172.25	2287.44	2472.9	2432.42	2425.98	2177.47	2682.28	2645.81	2587.4	2603.36	2766.96	2694.75	2672.33	2882.01	2751.95	2514.46	2514.52	2765.38	2330.27	3018.59	2505.56	2451.8	2488.49	3055.99	2624.89	3170.05	3010.99	2789.72	2378.84	2608.14	2410.58	2355.91	2989.2	2740.98	3061.52	2464.95	2540.88	2497.56	2876.67	2596.2	2626.98
538	3505.72	3047.32	3768.78	3105.83	2840.8	2952.25	3596.22	3645.58	3540.94	2980.23	3164.4	3626.8	2893.77	3937.33	3910.43	3292.12	3948.84	3847.78	3504.65	3337.4	3492.26	3345.47	3515.49	3938.16	4225.93	4091.05	3875.04	3764.74	3120.62	3478.52	3253.38	4018.94	3193.35	3336.52	3805.57	3361.09	3408.84	4081.28	4023.9	3608.73	3595.91	3374.77	3534.21	3682.38	3566.56	3363.88	2836.02	3405.86	3033.91
539	3842.79	3139.15	4196.65	3623.57	4147.63	3400.07	3693.27	3361.22	3531.26	3059.41	3140.81	3469.42	4130.63	3208.01	3677.78	4196.78	3995.94	3865.58	3981.38	3651.68	3738.02	3729.22	3477.75	3754.48	3896.27	3502.88	3593.93	3908.27	3711.98	3346.94	4179.46	3652.51	3604.11	3847.12	3694.42	3506.46	3455.33	3376.31	3387.79	3556.01	3895.95	3698.17	3793.98	3708.16	3667.53	3962.68	3733.83	3366.32	3864.75
540	3452.19	3064.02	3536.47	2761.94	3008.89	3094.63	3410.83	3398.85	3302.31	3853.11	3400.56	3748.78	3147.89	2786.17	3297.28	3019.78	3409.8	3347.91	3533.58	4032.68	3171.9	3832.28	3865.59	3598.95	3582.83	3918.54	3254.93	4084.15	3437.42	3795.74	3134.21	2941.32	3474.74	3714.44	3435.26	3216.75	3273.44	3544.04	3204.52	2962.22	3449.27	3368.25	3648.53	3390.07	3243.91	3531.89	3029.41	3282.09	3791.63
541	9746.32	10630.2	11614.3	10866.2	10657.5	9435.99	10486.3	9824.21	9394.3	9484.86	8643.56	9235.77	8328.72	9374.81	8713.52	8916.91	9570.41	9000.73	8816.48	9793.93	9043.75	8427.75	8683.52	9269.48	8229.43	8179	8989.4	8150.47	8354.46	8725.81	7826.22	9157.15	8757.37	7962.52	8496.41	8166.57	8636.02	7694.75	7935.42	8351.54	8568.56	7609.27	8187.44	8120.81	7506.1	7808.1	7647.26	8154.01	8510.86
542	3139.53	3429.96	3562.85	2605.32	2900.26	3303.26	3395.19	3429.27	2682.79	3073.99	3529.06	2612.64	2551.53	3312.83	2898.17	3533.9	3108.59	3399.85	2900.83	2919.25	3083.2	3010.25	2996.48	3347.73	3359.47	2685.27	3341.75	3430.23	3212.4	2800.53	2989.84	3047.31	3512.62	2729.12	3024.19	2658.47	3146.53	3289.68	3046.11	3196.14	2909.14	3171.81	3071.62	2815.23	3405.8	2745.35	3378.72	2815.02	3548.65
543	3756.07	4050.85	4352.04	3582.72	3896.23	3721.93	4354.46	3886.78	3974.78	4183.4	3690.86	3862.28	3422.93	3720.2	4216.43	4127.3	3794.94	4037.1	3925.2	3808.88	3763.96	4063.81	3778.83	4012.37	4328.38	3774.52	3538.37	4725.2	3519.67	3796.47	3667.07	4152.96	4389.74	3842.44	3735.7	4009.38	4016.67	4100.26	3763.59	3747.36	3890.27	3848.79	4177.17	4095.38	4162.59	3858.6	3451	3592.44	4117.84
544	3210.57	3127.42	3433.85	3052.22	3019.99	3205.06	3158.86	2592.09	3188.95	2911.07	3229.49	3460.53	2888.59	2448.57	3340.95	3444.16	3110.43	3123.96	3311.91	2909.44	2944.2	3993.37	3474.46	3057.63	3026.21	3449.2	3098.22	3632.9	3470.06	3485.93	3404.37	3240.85	3638.46	3430.8	3199.65	3277.69	3262.88	2950.78	3048.67	3047.65	3211.19	2962.8	3713.86	3524.69	3154.12	2825.33	2921.95	3198.79	2970.79
545	3132.16	3286.74	3629.27	3558.31	2776.12	3340.56	3287.31	3143.94	3582.62	3769.91	3735.05	2982.42	3121.42	3630.04	3153.01	3904.38	3744.64	3857.9	3092.09	3770.28	3549.73	3904.41	3810.68	3842.9	3970.16	3301.38	3665.38	3602.53	2975.47	3408.17	3609.28	3997.35	3528.89	3279.89	3410.72	3759.33	3482.69	3405.73	3858.59	3744.04	3509.53	3743.85	3493.47	4033.78	3577.07	3209.44	3291.73	3429.43	3583.94
546	2897.33	3095.63	3145.23	2955.3	3725.3	2725.3	2785.74	3263.99	3088.3	3134.38	2765.41	2979.77	2947.98	3062.48	3369.58	3574.23	2991.12	3356.07	3360.63	3554.05	3006.2	3384.99	3475.21	3239.63	3312.26	3269.77	3410.93	3556	3220.78	3492.52	3481.26	3639.6	3301.44	2975.4	2916.52	3276.4	2959.05	3594.38	3621.38	3006.88	3430.04	3988.52	3405.14	3405.37	2913.75	3671.3	3008.36	3139.25	3278.41
547	2998.59	3408.98	3435.01	2984.38	3109.75	3014.22	2942.86	3614.31	3062.12	2979.46	3242.89	3123.31	3562.89	3353.11	3523.58	3653.62	4064.51	3427.25	3468.4	3681.89	3755.38	3209.72	3325.19	3495.58	3663.48	3261.9	3968.8	3821.48	3289.17	3065.77	3155.4	3421.12	3293.86	3369.89	3745.02	3213.41	3172.56	3480.31	3575.02	3580.35	3471.19	3169.52	2900.09	3305.85	3435.83	3259.2	3375.22	3350.28	3065.43
548	4468.26	3787.28	4358.46	4512.33	4109.42	3649.96	4193.63	4233.79	4420.93	3801.65	4261.25	4196.36	3547.43	4319.96	4585.59	3945.81	4579.16	3784.17	3540.63	4280.26	3740.4	4774.99	3908.27	3364.54	4181.47	4012.44	4194.21	4237.91	4184	3822.73	4015.72	4529.28	4358.21	3536.23	3801.46	3904.25	3969.83	4625.46	3858.26	3765.56	3738.77	4121.81	3983.17	4519.83	3858.86	3900.79	3820.7	4049.2	4018.27
549	4209.06	3888.02	4016.41	4271.64	3840.96	4542.07	4346.96	4296.54	3914.4	4368.84	4401.68	3844.6	3895.4	4387.57	4519.56	4140.15	4201.6	3779.72	4108.78	5016.85	3893.62	4953.62	4703.12	4752.48	5004.27	4313.28	4770.15	3971.6	4162.05	3870.48	4272.62	4132.8	4933.74	4442.17	4565.22	3462.89	4875.44	4241.73	4279.56	4143.36	3581.84	3958.99	3856.09	4954.01	4425.74	4264.31	4427.33	3882.85	3844.41
550	5615.35	5137.23	6107.88	5460.53	5586.01	5744.69	5095.68	5700.51	5485.62	4581.11	5046.9	5683.33	5225.2	5165.04	5593.06	5621.01	5137.9	5553.64	5262.57	5435.2	4930.35	5659.93	5680.94	5205.81	4915.83	4852.26	6055.12	4927.63	5003.75	4951.98	5332.53	5193.35	4788.28	4834.62	5160.28	4511.42	4355.79	5128.57	5060.86	4345.26	4549.86	4985.33	4348.56	5364.54	4611.49	4450.21	4768.75	4786.56	5053.74
551	2573.85	3135.78	3088.79	3494.14	2542.11	2940.51	2908.89	3195.95	3313.65	2801.44	3438.46	3114.93	2824.6	3015.7	2878.32	3148.49	2897.54	3442.81	3478.14	2976.75	3972	3425.91	2978.94	3541.64	3587.42	3620.81	3038.28	2764.51	2847.19	3278.22	2894.2	3176.2	3675.7	3308.05	3175.47	3274.72	2876.09	3161.93	2873.09	2877.73	3277.68	3165.23	2336.2	3128.86	2798.74	2983.86	2985.7	2317.07	3608.84
552	4017.57	3624.12	4373.53	3969.9	3805.33	3671.04	3914.12	3608.84	3611.83	3951.98	3918.23	3781.44	3655.44	4071.6	3857.68	3519.73	4135.43	3659.21	3774.98	3702.05	3758.79	3872.99	3419.77	3520.17	3877.23	3815.62	3786.07	3835.05	4190.77	4178.69	4343.36	3951.05	4263.33	3518.58	3884.2	3382.51	3681.96	3623.7	3766.68	3243.88	3727.47	3710.51	3926.31	3599.19	3825.23	3559.19	3824.06	4047.04	3639.86
553	2969.37	2983.77	3115.86	3848.26	3548.78	3047.63	2782.07	2802.56	2748.96	3260.28	3597.33	3144.07	3213.46	3442.15	3379.31	3533.28	2967.91	3093.75	3023.09	3406.81	3309.54	3417.96	3252.05	2883	3491.04	3418.23	3384.51	3463.31	3723.84	3715.77	3840.58	3903.37	3699.88	3397.33	3171.35	3225.32	3071.14	3206.04	2875.21	3207.36	2903.43	3407.37	2939.51	3713.95	3384.41	3189.31	3562.02	3005.91	3364
554	3546.8	3949.73	3675.57	3953.3	3714.96	4391.53	3877.42	3756.72	4124.78	4131.74	4058	3814.16	3682.22	3674.42	3939.51	3777.46	4370.79	4122.2	4107.8	3733.8	4313.72	3681.99	3726.31	4051.68	4133.05	3725.17	3964.44	4303.73	4094.94	4203.68	3984.85	4032.99	4385.02	4004.19	3910.17	3873.35	3824.8	3538.89	3326.28	4177.6	3623.9	3849.25	4103.46	4087.78	3900.35	3979.51	4151.56	3757.79	3769.22
555	3653.11	3316.3	3824.06	3169.48	3164.02	3230.99	3876.37	3524.8	3637.85	3723.7	3222.89	3579.22	3506.42	3890.95	4058.9	3713.25	3921.57	4284.67	3748.84	4012.95	3677.57	3786.77	3279.89	3569.38	3398.68	3349.83	2810.67	3799.65	3631.94	3424.4	4318.02	3891.33	4144.56	3224.68	3947.88	3883.21	3946.91	3752.67	3727.98	3746.19	3644.88	3945.37	3710.59	3726.98	3807.33	3112.16	3619.52	3453.85	4363.52
556	6548.21	5872.15	6206.72	5843.89	4854.27	6420.43	5822.96	5369.79	5529.26	5724.69	6323.28	5783.41	5620.12	5510.88	5678.95	6216.11	6160.93	5481.35	5608.36	5657.15	6457.8	5499.47	6083.26	5626.3	5366.74	4985.79	5067.44	5046.84	5383.95	5490.11	5656.19	5258.69	4960.2	5266.26	4542.21	5426.27	4529.07	5551.38	5184.54	5308.72	5742.15	5024.14	5524.57	5089.35	5625.98	4911.73	4585.53	5210.78	4764.47
557	4069.27	4193.06	4674.17	4098.36	4521.53	4556.04	4407.75	4443.56	4223.32	4094.9	4226.81	5040.53	4302.54	5046.84	4406.54	4470.05	5083.64	5128.93	4406.14	4633.37	4448.42	4349.94	4713.95	4406.52	4667.59	4736.4	4519.15	4281.21	4429.47	4632.04	4654.99	5072.3	4628.01	5103.36	4814.65	4083.6	4653.36	4129.02	4350.31	3618.65	4527.62	4616.28	4586.1	4603.69	5101.43	4290.86	4391.21	4919.02	3982.37
558	9494.74	8670.22	9517.83	9829.78	9210.51	9538.8	9501.06	9306.16	9244.04	9471.51	9946.33	8930.88	8572.98	8573.23	8767.94	9119.19	8624.04	9081.07	9331	8945.15	8923.54	8758.63	8872.72	9247.16	7980.77	8528.94	8307.57	8783.48	8510.09	8086.21	9050.56	8696.04	8131.86	8127.09	7954.41	8151.95	8172.42	8254.84	7914.36	8317.49	7100.72	8348.84	7970.85	7870.23	7446.63	7596.77	7616.09	7210.36	7645.68
559	3657.44	3323.69	3951.62	3404.41	4661.99	3813.48	3995.84	4094.16	4062.33	3661.44	3971.2	4473.47	3424.35	3931	4087.51	3806.53	4241.46	3802.94	3982.94	3542.72	3870.15	3960.88	3996.6	3785.54	3711.38	3478	3811.73	5010.23	3481.88	3904.43	4230.99	3641.31	3746.52	3684.09	3723.72	3816.31	3978.15	4028.23	3959.84	4179.47	3879.7	3477.93	3986.12	3639.33	4060.8	3566.36	3845.26	3312.56	4144.9
560	2577.52	2570.74	3331.33	3181.84	2727.9	3079.99	3326.37	2529.93	2797.42	2411.21	3060.62	3047.52	2381.96	2499.77	2649.06	3429.95	3593.36	2767.94	2903.3	3267.15	2782.57	3418.8	3361.65	2949.11	2777.72	2635.59	3153.16	2612.94	2696.7	2349.81	2951.58	3096.59	2862.26	3056.16	2855.93	2439.95	3269	2890.22	2611.89	3370.81	3297.05	2902.3	3022.15	2892.93	3129.46	3068.83	3044.28	3197.21	3140.44
561	3775.72	3647.51	4438.62	4172.72	4266.27	3804	4132.2	4388.69	4077.35	4368.9	4185.23	3939.79	3780.93	4078.89	4165.05	3882.41	4103.64	3995.79	4031.94	3920.19	4113.23	4243.42	4420.38	4564.43	4192.1	4237.02	4183.99	4601.93	4683.95	4125.96	4680.14	4153.67	4344.81	4700	3823.19	4493.94	3933.33	4100.28	3854.72	4451.02	4574.65	4125.36	4027.84	4857.42	3974.51	3823.52	3840.7	3605.37	3704.21
562	3165.54	3011.58	3279.16	2851.96	3354.86	3406.59	3112.47	2886.85	2813.52	3381.83	2950.78	3140.04	2741.52	3279.51	3370.14	3170.53	3070.47	3427.59	3408.41	3583.75	3320.25	3403.93	3235.46	3391.21	3540.3	3324.33	3394.52	3216.62	3193.33	3341.33	3247.8	3049.22	3068.67	2906.27	3485.83	3174.41	3419.8	3538.12	3347.51	2887.99	2808.14	3172.11	3004.85	3390.81	3382.78	2783.27	2834.37	2807.43	3217.88
563	3464.84	2976.68	3560.49	2664.95	3405.48	2998.23	3746.33	3381.58	3022.3	2720.52	3437.95	3394.89	3371.01	3238.27	3202.47	3593.62	3675.21	3004.23	3122.42	3439.33	3809.7	3431.21	3622.43	3094.16	3550.33	2953.41	3122.56	3827.77	2897.8	3440.8	3287.06	3875.22	3401.3	3348.88	3369.06	3300.74	3606.04	3331.77	3359.4	3177.67	2933.47	3313.98	3362.2	3294.52	3391.33	3527.05	3130.35	3197.19	3312.52
564	3946	3852.98	4399.4	4069.14	3597.69	3706.81	3388.43	4333.52	3566.63	3575.67	4197.57	4234.41	3576.17	3853.15	3850.19	3846.67	4964.6	3895.79	4605.32	4215.52	4064.01	4158.96	4111.04	4165.41	4233.58	4174.78	4225.98	4102.86	4484.79	4315.78	4005.9	3927.99	4138.9	3940.32	4438.04	4257.95	4239.81	3889.47	4649.6	4187.47	4293.31	4385.77	3859.51	4224.02	4568.94	4112.11	4041.91	3876.06	4307.94
565	2362.37	1997.84	2047.4	2393.62	2211.84	1906.3	2028.21	2260.84	2018.74	2493.81	2392.93	2306.56	2182.06	1872.85	2701.44	2561.02	2975.17	2204.37	2184.63	2179.01	2446.64	2590.05	2609.19	2284.53	2381.19	2180.33	2692.21	2565.83	2383.58	2324.95	2925.27	2740.8	2470.73	2894.72	2649.19	2493.89	2045.22	2782.59	2426.93	2540.23	2403.43	2793.75	2415.19	2193.05	2581.4	2632.2	2488.23	2424.52	2164.94
566	3247.42	3837.52	3826.9	3603.28	3905.96	3536.26	3510.37	4200.51	4087.93	3510.74	4134.81	3753.94	4092.14	4153.7	4124.3	4174	4411.23	3627.17	3657.96	4160.94	3882.69	4145.64	3837.62	3721.51	4000.53	3754.22	4054.43	3764.47	3835.67	3784.47	3976.72	4306.12	3439.93	4001.35	3887.49	4135.17	3988.88	4278.9	3726.95	3994.96	3829.44	4037.63	4034.94	3878.68	3989.69	3810.21	3598.84	3487.75	3889.31
567	3161.06	3456.98	3328.43	2992.77	3136.14	2837.91	2660.51	3145.19	3098.69	2975.98	2724.33	2876.35	3142.31	3230.3	3128.44	3657.62	3492.68	3106.84	3612.94	3389.35	3015.31	3318.51	3314.15	3055.74	2922.95	3249.32	3197.32	3346.83	2843.83	2768.14	2841.05	3486.28	3447.75	2847.8	3223.46	3356.73	2888.89	3252.43	2882.46	2953.3	3386.62	3531.59	3077.07	3203.89	3488.49	2848.19	3684.56	3441.01	3431.81
568	3115.64	3215.31	3391.17	2974.16	3091.47	3289.44	3086.94	3017.43	3370.36	3379.23	2599.73	3149.73	2890.99	3620.59	3221.85	2791.44	3755.89	3116.78	2942.47	3761.73	3637.59	3293.9	3328.46	3617.62	4040.09	2795.37	3677.77	3192.7	3692.19	2880.25	3589.95	3216.16	3469.96	3685.6	3159.26	3562.75	3392.99	3344.68	3318.02	3605.2	3490.59	3257.74	3959.53	4037.63	3582.49	3203.59	3324.79	3614.98	3222.51
569	2476.4	2764.06	3150.06	2526.78	2884.21	3004.3	2762.85	3300.16	2929.49	2712.86	3111.89	2779.64	2813.58	3270.11	3072.27	3808.81	3396.3	3192.67	2682.06	3163.44	3556.19	3391.98	2715.86	3494.84	3277.69	2993.33	3257.57	3151.93	3278.91	2848.86	3338.68	2943.28	3174.94	2903.65	3153.57	3143.3	2355.49	2839.1	2671.26	3074	2988.11	2907.44	2814.28	3277.44	2980.51	3052.31	2903.06	3275.69	2953.3
570	2338.31	2445.09	3158.7	3075.46	2827.75	2981.06	2960.59	2627.33	2729.86	2543.69	2882.99	2866.79	3403.33	2819.95	2910.62	3457.17	3181.91	2735.91	3254.75	3348.95	3083.88	3272.54	2434.85	3202.77	3176.28	3359.84	2993.86	2856.95	3456.53	3149.93	3345.65	3477.52	2847.59	2939.57	3052.78	2979.47	3270.33	2924.86	3088.04	2750.91	2924.28	3253.9	2754.25	2973.69	3128.63	2901.3	2711.99	3117.86	2822.41
571	4749.04	4348.89	5291.62	4451.07	4924.86	5247.35	5006.6	4872.11	4661.2	4796.78	4727.35	4761.98	4681.38	4522.47	4966.89	4953.81	4858.98	4218.01	4446.91	4848.62	5044.53	4832.79	5218.74	4527	5621.09	4251.31	4202.1	4978.59	5470.11	4173.78	4759.36	4625.26	4836.65	4541.81	4453.25	4844.89	5252.2	4201.62	4627.78	4483.1	5339.65	4868.42	5201.33	4338.04	4549.19	4284.04	3713.22	4409.1	4960.47
572	4092.65	4016.54	4707.54	4164.81	3906.23	4483.16	4463.84	3558.32	4049.69	4069.11	3824.79	4580.68	4331.22	4136.04	4541.2	4312.04	4474.57	4649.86	3997.43	4623.65	4560.8	4294.09	4033.09	4175.69	4665.09	4279.27	4394.64	3700.07	4453.09	4632.91	4643.83	3929.51	4200.04	3977.94	4196.16	4308.27	4368.21	4511.75	3685.75	3671.26	4110.19	4680.47	3940.32	4414.83	4327.95	4233.49	3518.11	3910.27	4156.27
573	2941.65	2661.06	3063.8	3318.48	2805.09	2629	2547.48	3229.38	2589.98	2553.52	2804.37	2788.88	3104.48	2954.2	3184.65	3639.44	3460.53	3293.19	3205.09	2916.04	2936.05	3193.79	3047.28	3326.9	3512.14	2868.64	2603.79	2947.69	2568.42	3117.57	2987.07	3050.36	2708.75	3302.6	3186.96	3019.73	3172	3186.84	2664.07	2931.16	2839.81	3068.54	3577.73	2604.37	2938.36	2902.6	2979.79	2827.33	2874.48
574	4111.22	3212.74	3655.25	3914	3385.99	4112.3	4596.43	4011.91	3658.57	4237.26	4021.06	4103.72	4066.48	4039.56	4189.11	4715.12	4496.98	4823.21	3385.52	3954.15	3610.86	4261	4188.65	3581.47	4320.93	3818.02	3636.56	4393.67	4218.06	4043.73	5083.02	4097.52	4125.9	4004.95	3938.57	4398.32	3988.42	4055.22	4374.33	4175.8	4222.96	4364.17	4178.15	3972.32	3667.16	3964.33	4131.6	3580.9	4518.75
575	4565.93	3713.54	5023.21	4207.7	4457.09	4232.43	3826.88	4103.96	4173.07	4110.57	3967.21	4916.38	3924.78	4405.88	4540.64	4916.57	4928.47	4243.51	4382.16	4329.33	4412.79	4647.78	4048.02	4167.04	4115.1	5099.53	4278.26	4439.8	4743.4	4377.65	4390.73	4394.68	4121.54	3961.41	4297.74	4233.74	4248.64	4677.49	3837.56	4108.84	4320.69	4006.48	4291.73	4207.17	4264.9	4087.88	3981.84	4735.49	4236.42
576	3619.35	3309.36	3252.07	3401.52	3338.88	3363.73	2887.22	3187.91	3397.05	3977.64	3412.52	3506.1	2885.33	3651.91	3883.25	3785.19	3384.01	3670.44	3745.15	3251.69	3359	3797.54	3947.37	3321.35	3895.74	3393.16	3488.7	3621.91	3159.84	3354.37	3673.21	3192.48	3193.65	3640.6	3176.31	3748.81	3679.48	3711.93	3297.73	3714.41	3390.64	3197.91	3119.83	3559.36	4024.86	3763.3	3526.35	3189.58	3737.63
577	2865.2	3455.72	3146.51	3245.06	3085.54	3455.12	2897.4	3264.02	3023.38	3291.57	3252.54	3215.77	2911.38	2975.52	3985.26	3090.09	2994.86	3029.33	3111.02	2796.54	3108.95	2841.78	2786.25	3418.59	2950.56	2984.48	3038.48	3635.84	3040.43	3009.88	2855.88	2753.06	2379.17	2862.81	3092.59	2954.4	3033.85	3414.75	3040.59	2922.44	3007.19	2952.65	2862.99	3062.3	2874.31	3066.96	2985.12	3110.04	2715.52
578	3167.67	3468.36	3777.57	3276.91	3210.16	3528.69	3549.75	3405.26	3396.07	3142.9	3523.62	2931.43	3208.04	4164.68	3042.64	3243.6	3851.85	3382.6	3485.16	3760.15	3400.16	3303.69	3246.88	3835.23	3449.57	3182.52	3569.27	3157.42	3230.83	3476.33	3084.46	3211.58	3532.12	3331.23	3975.26	3163.25	3210.05	3958.9	2789.74	3348.9	3103.81	2891.57	3206.56	3914.42	3876.26	3584.83	3122.81	3373.57	3324.85
579	4191.57	4080.06	4414.12	3975.46	4125.35	3777.79	4212.06	4334.95	4121.7	4309.35	4659.28	4191.85	3994.65	4265.37	4133.93	4469	4285.83	3927.42	4069.43	4705.52	4545.11	4189.67	4408.12	3869.7	4342.52	4134	4637.69	3984.41	4028.11	4161.9	4680.78	4501.05	3762.58	4073.8	4527.81	4907.44	4020.54	4166.78	4316.46	4845.56	4188.62	3986.48	3554.06	4078.51	4479.47	4135.35	4253.96	3916.23	4043.65
580	4408.06	4669.63	4664.11	4807.02	4816.4	4686.06	4464.05	4871.9	4387	4671.94	4974.51	4571.54	4921.93	4394.59	4687.42	5188.53	4663.23	4162.3	5247.27	4939.43	4750.31	4747.43	4798.46	4470.38	3991.95	4989.8	4784.96	4417.1	4451.67	4356.83	4932.1	4860.05	4228.67	4560.04	4495.56	4416.94	4458.37	4674.14	4094.79	4449.16	4507.96	4252.85	4153.67	4457.78	4384.58	4668.72	4360.06	3948.05	4614.62
581	2760.99	2899.63	4162.53	3618.09	3703.84	3201.58	3298.23	3604.69	3683.81	3553.15	3496.73	3048.79	3514.96	3516.04	4019.99	3247.21	3653.89	3398	3141.25	3612.25	3527.98	3802.16	3372.43	3340.79	3441.62	3373.12	3911.79	3369.75	3946.38	3586.6	3329.37	3635.79	3692.81	3250.4	3369.09	3636.41	3652.42	3462.7	3206.72	3566.06	3287.53	3094	3606.9	3615.09	3596.94	3206.74	3798.27	3838.25	3514.89
582	7926.15	7559.57	8187.94	7770.9	7731.83	7167.57	7083.96	6569.68	6694.52	6537.01	6427.22	6469.2	6676.96	6813.26	6859.65	6405.14	7395.77	6680.7	7105.44	6520.84	6899.88	6140.9	6589.37	6136.85	6805.09	6348.3	7244.98	6171.19	6423.65	6513.53	6308.11	6273.8	7093.32	5579.3	6799.36	6309.72	5904.44	5696.95	5868.26	5747.93	4897.81	5979.49	6189.02	5665.68	5889.85	6044.2	5132.41	5326.48	5489.84
583	4821.49	4303.2	4296.11	3899.11	4250.14	3967.32	3805.81	4095.8	4037.07	3789.02	4173.28	4184.44	4055.32	4168.56	4510.05	4081.22	4515.57	4622.9	4738.74	4440.04	5157.68	4160.1	4852.75	4673.8	4648.68	5074.91	5356.38	4809.38	4079.19	4694.01	4979.8	4788.93	4299.98	4911.17	4896.3	4582.42	5002.25	5082.93	5084.47	4883.88	4894.65	4873.28	5241.77	5018.21	4402.31	4949.37	4931.33	4875.54	5316.46
584	4065.96	3659.09	3920.85	3909.94	4347.86	3884.74	4040.65	3902.95	4172.88	4182.88	4162.48	3906.51	3528.49	3509.35	4251.27	4315.64	3907.49	4655.47	4131.95	4252.85	3539.99	4395.81	3930.95	3705.77	3806.79	4134.49	4188.15	4271.32	4151.2	3916.15	4096.37	4025.16	4306.3	3598.69	3340.63	4278.22	4192.98	4477.38	4353.26	4174.99	3769.91	4019.04	3699.49	4365.68	4212.63	4236.96	3979.1	4007.33	3551.54
585	2481.86	2878.28	3197.9	3311.09	3128.6	2760.44	2852.44	3329.95	2567.46	2865.12	2881.02	2719.09	2636.04	3410.53	2989.9	3290.57	2791.56	3099.88	3254.95	2830.53	3062.36	3130.74	2853.52	3203.19	3149.95	3154.3	3046.25	3242.93	3290.77	2773.95	3037.69	3141.06	3427.32	3239.35	3365.22	2858.98	2644.53	3325.53	2950.49	2975.84	2901.16	2725.94	3373.9	3311.73	2731.28	3009.17	2842.67	3101.62	2917.84
586	2877.57	2419.04	3096.73	2516.93	2700.49	2730.31	2748.35	2846.54	2864.28	3138.77	3028.11	2716.26	2246.73	2643.35	3687.01	2758.09	2924.16	2830.72	2782.81	2928.09	2889.91	2823.06	2959.56	2774.51	3596.38	2732.94	2832.54	3062.31	2842.21	2619.78	2521.78	3053.79	2779.7	3155.43	3074.49	3026.6	2707.31	2969.89	3091.75	2757.17	2511.64	3069.11	2592.85	2936.68	3086.52	3371.95	2591.23	2958	2898.3
587	2572.91	2874.63	3026.52	2442.09	3106.4	2780.1	3015.33	3008.43	2982.52	2482.16	3024.37	2937.57	2489.62	2828.9	2925.15	2596.67	2785.28	2930.63	2971.44	3050.93	3012.06	3275.41	2794.8	3087.72	3325.4	2867.11	2816.11	2875.75	3061.11	2792.1	3078.28	3104.91	3350.04	3120.1	2996.98	2894.22	2939.99	2875.06	2919.65	2816.79	3087.67	3034.57	3333.91	3064.72	3056.62	2913.27	2713.42	3224.95	3175.48
588	3639.51	3513.86	3477.1	3398.51	3118.22	3165.8	3745.05	3475.26	3509.68	3600.28	3454.25	3176.46	3664.62	3314.63	3530.89	3791.64	3303.42	3319.9	3262.51	3732.56	3311.52	3735.69	3811.49	3626.01	3751.68	3468.38	3574.73	3631.21	3470.84	3620.07	3586.91	3565.47	3548.88	3099.9	3560.19	3449.19	3447.28	4030.3	3127.37	3308.04	3552.02	3666.19	3462.9	3790.65	3469.89	3436.65	3183.53	3256.3	3363.53
589	3020.31	3497.63	3486.64	3677.41	3509.72	3231.23	3529.12	3258.25	3109.47	3645	3366.93	3796.3	3446	3407.86	3728.58	3707.22	3842.1	2995.06	3360.4	4285.68	3059.64	3640.38	3671.85	3425.38	4271.85	3773.99	3737.04	3946.6	3334.95	3559.4	3918.99	3431.95	3412.44	3496.43	3335.4	3673.8	4040.33	3111.43	3659.41	3223.36	3392.22	3482.02	3315.37	3905.3	3091.79	3743.22	3134.48	3255.48	3713.94
590	3799.85	3325.31	3817.59	3713.4	3175.53	3252.32	3218.25	3091.64	3612.88	2776.42	3332.64	3641.15	3225.21	3819.36	3512.6	3808.77	3668.38	3481.9	3364.43	3308.16	3477.27	3533.38	3500.73	3602.89	3729.98	3041.99	3259.48	3985.93	3092.42	3383.06	3439.47	3801.31	3597.23	3877.72	3591.8	3472.65	3391.54	3531.14	3689.68	3418.48	3791.22	3482.07	3247.14	3166.63	2895.93	3695.91	3775.23	3062.1	3527.22
591	3403.83	3587.33	3150.07	3140.83	3149.83	3182.65	3431.84	3147.06	3293.36	3006.73	3638.07	3081.37	3566.12	4005.99	4214.04	3659.64	3541.49	3435.36	3419.72	3698.48	4015.68	3611.05	3359.31	3496.74	3705.53	3024.59	3548.62	3529.04	3204.31	2913.38	2820.94	3761.64	3263.78	2826.21	3628.51	3740.09	3251.73	3146.46	3706.32	3303.94	3404.49	3302.09	3099.11	3640.72	3380.81	3731.01	3017.14	3267.4	2964.49
592	3587.79	3064.43	3466.89	3052	3559.51	4027.47	3772.52	3270.52	3541.58	3744.53	3443.01	3610.42	3137.47	3770.4	3867.04	3393.94	4126.58	3774.68	3004.99	3507.21	3348.58	3022.11	3763.2	3523.21	3807.11	3450.74	3469.95	3635.23	3232.02	3949.65	3271.72	3728.47	3401.65	3733.67	3529.38	3416.27	3447.01	3459.79	3000.74	3434.93	3301.51	3526.26	3270.94	3600.84	3628.41	3331.79	3626.83	3998.53	3495.11
593	3239.04	3568.3	3130.11	2960.7	3377.64	3263.11	3290.59	3665.49	3149.35	3143.99	2748.05	3251.46	3159.19	3429.4	3651.7	4294.22	3277.86	3557.49	3350.02	3087.36	3725.54	3269.23	3504.1	3139.36	3392.21	3302.01	2958.75	3502.14	3417.84	3903	3184.01	3366.8	3609.49	2761.06	3484.84	3679.16	3383.85	3580.46	3286.77	3960.02	3733.79	3634.43	3265.4	3658.51	3310.58	3662.78	3571.73	3134.77	3453.38
594	6090.01	6877.19	6000.98	6358.37	6386.85	6431.94	6304.21	6089.3	5277.11	6572.1	6581.54	5989.75	6125.35	6294.57	6158.77	6426.41	6052.98	6259.91	6713.74	6205.12	6116.02	6035.25	6730.49	6334.46	6312.02	5705.21	5975.06	5950.15	5815.84	5991.28	5380.48	5320.26	5965.73	5590.8	5388.79	5941.63	5596.8	5891.06	5373.4	5559.19	5628.46	5709.6	5767.04	6049.7	5755.6	5234.35	4976.98	5650.7	4661.93
595	3038.37	3690.2	3438.68	3636.31	3282.83	3217.69	3165.22	2794.51	2967.38	3121.94	3312.99	3011.43	3417.85	3246.85	3621.1	3092.64	3634.64	3435.16	3762.85	3224.07	3695.33	3646.01	3245.68	3392.96	3766.6	3008.83	3207.17	3621.42	2864.38	3095.22	3461.63	3119.74	3807.23	3010.16	3629.01	3416.96	3336.83	3169.02	3086.95	2900.22	3282.19	3296.06	3015.47	3092.47	3302.33	2949.53	3320.58	3236.95	3149.05
596	2911.54	3190.69	3329.38	2935.84	3115.6	3272.04	3219.98	3015.64	3399.31	3114.19	3470.68	2854.3	3315.74	3050.09	3829.49	3004.62	3757.98	3897.65	3505.89	3084.38	3633.04	3625.33	2918.27	3541.3	3034.07	3276.42	4313.93	3635.69	3306.38	3124.4	3802.2	3182.14	3365.99	3738.69	3935.47	3383.19	3242.95	3811.62	3293.84	3583.15	3270.17	3000.81	3031.25	3629.4	3481.44	3468.7	3753.35	3732.26	3140.09
597	3006.4	2885.48	3368.22	2513.58	2633.47	2855.16	2835.33	2683.44	2414.17	2897.46	2372.53	2473.02	3122.93	3035.68	3131.48	2785.17	2806.93	2901.51	2902.48	2872.27	2819.01	2875.57	3122.52	2571.77	2713.4	2857.8	3528.58	2664.54	2846.75	2689.38	2621.04	3053.38	3405.02	2983.21	2983.27	2955.46	2619.27	3449.01	2696.89	3160.27	3033.21	3070.83	3162	2300.11	3055.68	2625.67	2646.23	2643.85	2343.98
598	4011.62	3428.59	3310.04	3642.05	4197.01	3951.11	3800.41	3614.93	3748.1	3556.05	3602.7	4112.9	3765.41	3745.43	4129.46	4257.09	4080.59	3753.7	3145.67	3822.91	3828.1	4010.4	3442.75	3538.79	3983.4	4008.19	3916.83	2975.41	3998.33	3495.44	3877	3974.7	4200.58	3157.69	3998.38	3568.04	3488.78	3639.35	3297.3	3670.19	3385.96	3543.6	3651.2	3609.88	3477.9	3688	3492.62	3377.56	3427.57
599	4143.85	3595.59	3868.06	4169.1	3651.16	3671.62	4098.74	4031.7	3883.77	3590.09	3395.65	3819.11	3524.53	3822.6	4329.8	4046.86	4455.83	4080.79	3787.1	4022.33	3991.96	4073.98	3636.19	4356.48	4140.84	3784.25	3795.17	4091.62	3760.16	3792.52	4256.42	4195.49	3582.54	4220.57	4241.96	4088.36	3512.84	3659.07	3717.98	3891.47	4336.81	3296.8	4140.42	3749.38	4589.86	3712.58	3563.41	3785.43	3792.05
600	2601.07	2925.99	3751.52	2946.28	2706.93	3264.48	3274.22	3233.56	3259.51	3382.36	3359.02	3088.63	3245.56	3718.74	3141.16	3206.41	3454.58	3381.04	2910.69	2921.48	3673.83	3073.32	3194.69	3337.16	3149.33	3800.44	3531.05	3313.88	3220.89	3211.77	3153.89	3849.91	2863.2	3499.86	3003.53	3198.47	3184.23	3056.25	2978.51	3373.83	3131.06	3420.1	3939.88	3455.57	3644.11	3073.42	3241.46	2729.07	3310.1
601	2864.16	3659.84	3126.48	2805.54	2975.12	2703.11	2991.06	3167.04	2839.54	3276.58	2922.96	3293.41	2646.49	2809.94	3327.95	3514.64	3189.17	2992.79	3244.79	3061.67	3052.84	2833.35	3318.14	2855.73	3229.25	3613.54	3259.23	3577.86	3484.06	3017.99	3416.72	3053.32	2894.83	2845.75	2489.21	3068.32	2611.72	3318.15	2882.05	2711.74	3245.23	2813.6	3311.74	2534.59	3418.6	2952.79	2753.22	3075.7	3400.67
602	3850.95	3424.79	3229.14	3692.27	3373.83	3300.3	3209.35	3663.79	3229.56	3398.64	3192.54	3359.17	3166.44	3497.48	3749.69	3347.14	3501.17	3222.37	3923.33	3509.25	3489.74	3976.84	3686.15	4094.01	3471.33	3415.48	3457.68	3459.59	3064.35	3461.05	3365.81	3333.22	3615.74	3516.2	3002.22	3333.22	3352.16	3256.48	3477.09	3260.56	3380.59	3561.94	3791.2	3576.7	2692.99	3099.8	3317.58	3439.6	3577.56
603	2897.28	2869.14	2650.3	2795.32	3277.25	2816.07	3282.59	3158.59	2803.42	2553.07	2876.36	3034.99	3048.98	2848.52	3078.44	3029.8	3123.9	2522.52	2762.95	2886.07	3053.74	3260.86	3065.93	3307.62	2749.07	3067.86	3242.78	3039.31	3055.84	2890.42	3025.07	2855.52	3260.07	2958.09	2911.17	3377.91	3198.91	2613.27	2939.22	2969.93	2513.17	3321.95	3025.42	2737.91	3153.36	3167.9	3213.49	2994.69	3124.85
604	3200.32	3468.56	3522.21	3037.74	3089.86	3241.36	3107.27	3098.43	2894.47	3361.14	3454.21	3310.6	2869.32	3328.19	3205.09	3470.32	3276.73	3224.43	3687.63	3359.49	3266.99	3117.07	3091.38	3088.84	3258.17	3037.47	3371.42	3140.67	2822.53	3022.72	3179.6	3219.81	3181.35	3371.14	2789.67	3208.53	3246.07	3079.86	3198.42	3450.4	2852.26	2890.2	2889.4	2785.05	3229.58	2827.12	3373.57	3013.64	2973.53
605	3022.31	2785.21	2716.21	2422.96	3075.56	2887.35	2991.68	2676.46	2795.84	2428.73	2652.58	2673.15	2856.58	2529.32	2680.62	3182.21	2660.42	2861.05	2764.63	2737.22	3109.6	3118.6	2644.09	3031.59	3092.74	2578.21	2696	3005.02	2678.85	2832.32	2384.38	3358.64	2919.09	3251.65	2613.91	2995.25	3042.96	2650.96	2938.2	3342.16	2964.35	3057.58	3058.46	2944.46	2950.94	2846.93	3108.21	2575.28	2693.84
606	3722.52	3837.67	4309.81	3638.74	3601.91	3614.75	3767.86	3436.26	3410.93	3398.25	3232.72	3793.33	3000.57	3326.81	3387.05	3747.74	3973.28	3988.75	3422.96	3397.44	3917.14	3308.53	3188.44	3581.38	3312.79	3646.68	3317.02	3475.74	3297.25	3040.81	3260.49	3841.47	3175.32	3156.78	4040	3671.37	3625.95	3985.96	3012.01	3382.07	3258.96	3531.25	3536.43	3734.26	3312.53	3482.22	3314.89	3524.7	3463
607	3693.26	4218.12	4754.41	4141.16	4524.1	4279.26	4734.02	4476.16	4637.67	4590.05	4547.63	4138.37	4698.36	4110.06	4825.54	4474.19	4859.28	4408.06	4811.07	4848.33	4784.89	5215.81	4853	5245.9	4994.36	4565.74	4376.05	4857.78	4852.36	4453.69	5190.91	5105.23	4561.37	4552.54	4715.22	5301.86	4701.7	4964.06	4647.72	4687.14	4663.14	4331.81	4776.95	3999.26	4519.8	4865.98	4333.19	3710.67	4867.06
608	2475.31	1945.1	2544.74	2580.04	2696.21	2593.43	2272.9	2478.93	2831.25	2593.54	2815.28	2321.83	1974.94	2585.01	2287.85	2569.16	2388.49	2722.2	2376.46	2549.31	3032.48	2602.96	2693.47	2456.83	2820.68	2271.47	3211.32	2850.89	2714.23	2739.23	2757.96	2740.07	2548.01	2931.74	2750.41	2645.43	2399.93	2892.6	1921.2	2333.83	2297.8	2464.57	2595.54	2597.98	2522.81	2359.95	2590	2717.68	2559.19
609	2615.28	2713.48	2143.95	2421.95	2475.06	3155.67	2806.94	2750.89	2560.72	2493.57	2995.23	2667.98	2339.3	3010.67	2624.11	3105.73	2453.88	3177.78	2668.74	3193.62	3287.28	3110.88	2678.17	2821.94	2641.6	2287.43	2828.37	2853.44	3304.64	2931.64	2452.17	2893.47	3157.56	2894.86	2617.47	2726.63	2667.95	2814.04	2455.15	2826.67	3081.85	2787.32	2843.05	2790.79	3101.11	2691.31	2715.68	2469.84	2715.94
610	3765.77	3921.26	3747.26	3942.75	4009.32	3519.53	3995.36	3421.67	3834.99	3390.07	3957.22	3325.54	3129.93	3800.46	4230.73	3994.91	4224.27	3348.16	3979.46	3778.19	3340.91	4078.15	3762.19	3987.98	4090.33	3110.14	4119.33	3341.38	3540.46	3740.1	3614.35	3897.52	3690.16	3358.51	3671.69	3163.67	3719.53	3953.49	3504.15	3694.23	3732.2	3262.73	3278.96	3636.58	3299.12	3562.32	3247.69	3382.36	3203.72
611	2790.22	2744.36	2611.28	3374.49	2768.21	2998.94	2488.86	2622.02	2682.35	2692.53	3056.4	2783.85	2572.74	2528.85	2787.28	3050.94	3179.11	2908.14	2829.11	3236.95	2678.86	2525.51	2588.47	2975.65	2931.72	3079.62	2726.63	2711.26	2987.31	2676.31	2553.54	2703.1	3220.51	2710.89	3082.02	2912.86	3079.62	2636.75	2908.43	2882.21	2865.81	2953.22	3003.3	2771.88	2829.58	3182.57	2998.41	3087.46	2994.05
612	2714.67	2793.11	2701.25	2626.49	2785.07	2642.56	2459.42	2534.84	2663.91	2578.94	2618.86	2912.43	2245.89	3363.22	3072.95	2957.1	3289.47	2677.38	2454.06	2641.6	1919.68	2929.14	2995.48	2797.46	2461.02	2744.59	2836.26	2827.8	3147.28	3118.41	2510.49	2830.75	3004.68	2668.07	2928.98	2918.07	3010.58	2691.27	2712.94	2930.86	2696.72	2756.63	2698.99	3150.41	2370.78	2706.91	2594.07	2455.21	2823.96
613	3163.57	3074.9	3559.72	3125.19	3108.25	2815.01	3168	3062.75	3627.05	2937.95	2950.65	2948.9	2969.62	3143.96	3441.54	4115.63	3531.48	3616.33	3159.3	3204.62	3746.46	4213.44	3493.88	3296.4	3456.58	3109.28	3317.47	3552.53	3649.01	3467.81	3693.33	3413.16	3502.04	3487.19	3481.37	3181.17	3435.2	2974.72	3277.43	3396.09	2952.33	3486	2946.64	3735.3	3350.89	3397.73	2971.31	3247.25	3661.07
614	3208.2	3848.6	3732.86	3493.85	3583.31	3717.17	3646.68	3463.58	3386.01	3956.06	3838.75	3449.48	4002.59	3744.33	3495.43	4087.68	3506.6	3712.4	3263.88	3484.86	3522.38	3969.25	3976.73	3676.32	3878.42	3554.19	3475.52	3326.7	3560.91	3949.32	3117.72	3474.01	3781.78	3828.36	3655.46	3337.21	3942.47	3536.05	2971.06	3738.63	3296.63	3554.44	3393.85	3393.21	3215.86	3470.68	3141.75	3252.49	3774.31
615	3268.95	2815	3563.21	3720.42	3589.43	4185.16	3320.75	3288.49	3809.21	3220.28	3554.78	3428.68	3331.01	3702.17	3627.56	3722.91	3321.41	3715.25	3952.01	3539.17	3858.64	3979.95	3472.59	3553.72	3416.16	3452.63	3254.36	3319.01	3657.47	3012.54	3440.01	3160.25	3763.02	3550.79	3779.27	4075.01	3710.8	3942.47	3397.54	3308.46	3327.69	3096.94	3607.12	3459.46	3684.63	3850.05	3895.12	3968.09	3294.81
616	3074.62	2671.77	2783.02	2548.77	2759.46	3033.58	2915.23	2972.04	2551.57	2525.38	2510.32	3600.62	2661.09	3299.72	3293.99	2796.17	3152.16	3050.73	3102.09	3338.2	3101.72	2709.88	3007.85	3279.51	3005.6	3129.25	2745.96	2859.33	2981.62	3126.89	3083.17	2868.04	3017.57	3041.46	3011.28	2648.32	2960.04	2935.56	3109.53	2899.88	3106.59	3051.1	2916.07	2956.28	2945.91	3050.4	3109.57	2689.22	3443.79
617	3733.3	3416.16	3737.59	3688.7	3772.64	3397.37	3768.09	4135.44	3597.84	3749.73	3422.54	3898.78	4063.53	3947.02	4114.7	4370.46	4378.46	4019.84	3888.96	4319.28	4026.31	4355.19	3953.64	4235.19	3880.51	3926.31	3952.49	3845.78	4214.75	3964.77	3781.28	4299.85	3568.17	4072.05	3995.89	4028.12	3778.74	4159.43	4125.01	3747.63	3811.65	4094.32	3888.01	4153.25	3917.37	4412.4	3456.88	3297.83	4515.8
618	21151.8	20615.1	23149	19441.6	18800.7	19071.5	18516.2	17903.2	16302.7	16117.2	15273.7	13901.3	13914.8	14739.3	15412.4	15037.7	14850.7	13581.3	15189	12537.6	14415.8	13977.7	13723.3	13372	13333.2	12916.2	12100.9	12959.8	11305.6	12957.1	11492.1	12384.2	12355.4	10639.2	10722.3	10584	11930.8	11475.1	10929.9	10265.6	10757.4	10076	10148.4	11209.3	10843	11403	9691.95	9525.31	9868.54
619	3647.59	3608.74	3845.02	3833.53	3544.46	3603.04	3897.37	3631.17	3615.05	3560.44	3495.28	3242.7	3756.31	3681.91	3509.75	3254.3	3625.46	3738.32	4095.7	4420.4	3835.9	3800.99	3466.63	3698.54	4327.62	3712.68	3727.26	3576.07	3922.95	3806	4004.81	3535.86	3372.21	3464.85	3532.98	3513.16	3929.42	3227.7	3994.86	3677.67	3341.28	3954.6	3586.67	3786.31	3603.15	3765.7	3743.99	3441.4	3652.52
620	3596.69	3337.4	3440.32	3103.95	3938.95	3272.7	3251.94	3673.37	3095.86	3544.57	3685.35	3416.77	3017.14	3475.86	3793.15	3389.37	3301.8	3763.1	3263.27	3505.19	3698.19	3768.22	3204.48	3495.52	3023.43	2813.48	3599.57	3463.59	3218.99	3594.27	3823.79	3352.94	3529.06	3520.98	3178.14	2967.58	3051.83	3555.49	3138.56	3676.47	3035.54	3661.81	3153.46	3382.37	3735	2999.47	3504.05	2882.17	2856.47
621	3385.11	3532.23	3357.3	3837.65	3644.14	2869.02	3386.51	3598.21	3096.7	3375.69	3342.95	3084.8	3563.07	3755.48	3479.64	3327.94	4096.98	3422.83	3253.02	3320.7	3316.3	3629.79	3654.14	3503.63	3401.86	3478.9	3268.67	3385.57	3661.12	2981.86	2911.73	3568.53	2936.86	3239.47	2845.35	3670.07	3352.85	3559.54	3095.57	3032.4	3338.83	3009.75	3265.1	3058.15	3091.65	3034.01	3425.93	3364.89	3053.52
622	2612.01	2723.96	2446.28	2671.05	2856.52	2827.72	2413.09	2664.21	2824.93	3102.22	2788.37	2596.8	2883.49	3239.52	2413.25	3160.21	3095.17	2795.1	2460.85	3394.46	2782.36	2931.94	3168.8	2744.85	2941.72	2787.62	2831.53	2838.83	2733.93	2880.2	3462.14	3163.06	2913.2	2794.77	3108.68	3348.38	2965.05	3213.94	2464.91	2510.57	2772.02	3464.53	2990.8	2903.36	3335.06	2440.07	2986.42	3024.74	2977.33
623	17154.8	16656.4	16947.2	16578.8	15428.9	16093.2	15495.6	16163.8	14627.7	14323.7	14750	13966	13225.5	14214	14446.8	14697.4	14486.5	12962	14108.3	12878.7	13138.1	13284.6	12595.2	12583.7	12340	12111.4	12887.2	12597.5	12552.1	12248.7	10614.4	12197.4	12526.8	10332.4	10405.2	11929.1	11192.9	11430.8	11156.4	11255.8	10952.3	10906.9	10424.6	11697.3	12061.9	10852.1	10048.6	10986	10352.3
624	3405.58	3399.51	3660.09	3174.81	3612.23	3315.43	3808.33	3170.32	3145.49	3454.98	3161.43	3621.59	3399.73	3276.36	3485.15	4298.63	3438.05	3583.31	3504.64	3605.75	3516.1	3341.51	3466.09	3776.37	3756.64	3148.17	3458.09	3798.05	3851.1	3782.2	3863.01	3755.54	3581.86	3717.07	3567.75	3789.09	3238.1	3363.01	3616.8	3630.94	3205.44	3494.35	3625.64	3826.7	3141.65	3928.89	2984.99	3253.05	3275.52
625	2778.54	2848.4	2954.26	2826.21	3163.53	3235.15	3469.77	3575.07	3531.59	3931.09	3747.54	4235.27	4304.14	4050.4	4178.94	4869.83	4345.56	4774.12	4277.84	4355.15	3648.68	4266.58	3828.49	4361.44	4314.83	4551.88	3600.37	4064.09	3993.27	3666.78	3568.88	4370.59	3897.33	3821.49	3872.14	3707.46	3166.58	4019.42	3802.02	3359.12	3482.98	3346.77	3419	3727.78	3085.06	3534.86	3293.49	3444.62	4292.33
626	4563.15	4909.32	4557.42	4543.11	4356.84	4827.85	4214.22	4743.88	4651.16	4121.57	5163.54	5138.12	4436.65	4869.75	4953.67	5269.63	5009.6	5210.86	4881.36	5176.22	5208.12	5378.73	5199.83	4753.02	5106.3	5232.67	4926.74	5263.19	5024.86	5097.75	4902.96	5081.2	5277.67	4757.19	4818.37	5067.62	5013.94	5118.35	4856.38	5037.86	4328.67	5336.42	4997.58	5041.86	4352.41	4947.25	5292.99	4593.44	4898.3
627	1984.94	1941.33	2188.79	2148.33	2056.25	2135.7	2233.7	1979.11	1976.46	1933.09	2166.17	2174.46	1948	2128.54	2213.81	2362.88	2056.1	2241.12	2050.96	2076.14	2463.4	2585.48	2419.68	2562.63	2261.43	2382.91	1933.02	2574.63	2161.05	2292.49	2865.06	2048.73	2461.98	2512.52	2537.77	2258.81	2217.35	2288.68	2220.79	2701.81	1932.94	2100.09	2424.56	2029.51	1940.25	2354.94	2156.94	1915.17	2248.78
628	2982.35	2938.91	3280.64	2588	3380.26	3429.88	3068.93	3159.53	3097.96	3134.31	3129.73	3136.32	3332.31	3154.47	3704.88	3384.56	3115.02	3088.38	3425.19	3344.23	4096.96	3406.26	3643.84	2897.53	3411.64	3389	3460.54	3034.72	3591.37	3815.72	3270.84	3415.09	2969.72	3446.19	3366.95	3775.89	3235.17	3678.2	2988.84	3048.26	3414.4	2959.6	3893.62	3601.75	2681	3536.48	3323.69	3068.44	3030.91
629	2865.26	2544.33	2925.96	1865.65	2666.91	2857.28	3064.68	2850.16	2874.85	2240.09	3136.98	2760.57	2103.49	2532.4	3239.96	2594.99	3215.99	2828.81	2934.4	2776.96	2916.23	3074.04	2944.68	2474.38	2699.07	3525.91	2677.32	2650.6	3101.27	2972.37	2814.2	2686.11	2958.85	2998.51	3150.53	3078.81	2576.67	2911.86	2861.8	3051.01	2829.67	2736.81	2961.59	3179.9	2876.17	3140.43	2456.77	2939.26	3239.62
630	8436.51	8871.89	9957.89	7604.77	8781.33	8805.43	9406.65	9163.51	8018.05	8952.89	8641.88	8672.23	8126.75	8061.06	8994.99	8695.37	9143.52	8694.75	8382.57	8080.75	7692.99	8448.79	7844.05	7983.64	8280.7	8059.72	8339.02	8671.44	8150.06	8033.9	7690.02	8355.41	8163.67	7786.41	8732	7784.32	8104.09	7985.53	7836.84	7243.63	7343.32	7114.78	7440.19	7772.46	7406.41	7484.91	6928.42	6911.19	7074.69
631	13430.2	13472.5	14464.1	12340	14117.7	13282.1	12614.2	12427.1	12217.4	12463.4	12369.2	12110.3	11037.2	12002	11545.3	11953.7	12380.9	11458.2	11856.2	10871.8	11421.3	11312.5	11593.5	12278.5	11229	10751.5	11579.3	11086.9	11477.8	10933.9	10598.3	11293.1	10426.9	10878.4	10925.3	9815.74	10498.8	10526.2	10718.9	10373.7	10247.7	10069.8	11270.4	9924.85	10036.2	10275.6	9926.42	10158.8	9653.83
632	2987.14	2837.83	2869.86	3569.9	2820.11	3133.85	3190.19	3248.43	3169.31	3061.37	2872.58	3104.68	3524.42	3238.51	3041.09	2810.79	3526.21	3132.53	3298.42	3097.48	3503.77	2943.49	3501.35	3430.22	3468.16	2817.21	3026	3580.4	3502.6	3077.83	2860.41	3363.43	3672.17	3053.2	3045.9	2963.68	3161.05	3445.27	3178.79	3224.95	3347.22	3021.73	3377.19	3370.64	3266.89	3216.3	3337.4	3450.49	3401.07
633	3176.36	2973.11	3391.52	3349.15	3622	3517.77	3637.32	3366.69	3132.1	3522.68	3543.57	3790.56	3740.36	3929.12	3328.94	3690.17	3715.84	3502.75	3392.63	4139.8	3631.77	4038.98	3072.27	3565.93	3195.67	3797.98	3094.72	3911.79	3907.64	3304.25	4003.68	3710.77	3742.79	3914.1	3689.94	3488.49	3979.77	3895.35	3691.54	3208.07	3697.41	3640.22	3463.07	3710.3	3704.4	3686.36	3278.94	3785.09	3509.65
634	5621.47	5241.59	6254.69	6380.9	5712.44	5528.42	5840.99	5327.43	5887.94	4618.7	5582.09	5519.05	5552.84	4864.41	6113.38	5899.79	6241.73	5985.69	5190.07	5340.4	5662.53	6747.83	5368.86	5640.19	5682.48	5579.42	4781.89	5194.56	5630.31	5600.3	5245.43	5336.59	5788.09	5170.64	5414.33	5190.64	5076.79	4939.09	4633.41	5756.51	5435.19	5180.41	5612.52	5273.36	5426.07	5349.32	5102.98	5088.11	5059.48
635	3255.16	2977.93	2969.23	2870	3139.88	3322.68	3140.98	3096.15	2692.31	2739.96	2937.58	3021.44	2748.52	3145.57	3248.11	3377.91	3192.21	3108.32	2828.83	3249.79	2542.68	3182.31	3079.56	3127.35	3143.54	3014.9	3109.15	3222.7	3849.15	3047.04	3369.93	3303.98	3185.68	2685.17	3382.04	2828.09	3182.58	3594.4	2793.43	3560.05	2559.4	3519.62	2902.88	3663.99	3471.81	3126.52	3143.81	3033.09	3402.58
636	2844.67	3696.37	3427.79	3501.25	3406.49	3499.05	3274.38	3347	2815.22	3515.36	3486.23	2923.25	3058.7	3181.26	3183.94	3351.4	3413.94	3233.58	3245.12	3324.91	3135.63	3041.9	3128.26	3059.09	3174.31	2686.56	3087.38	3093.49	2964.8	2841.95	3274.64	3078.59	3182.65	2795.3	3414.21	2906.64	3406.47	2844.99	3389.38	2651.44	2710.96	3527.3	3190.32	2880.9	3202.46	3252.1	3029.93	3152.81	3223.04
637	2705.37	1976.56	2513.07	2254.52	2243.28	2077.22	2046.14	2006.9	2174.15	2514.52	2399.89	2511.19	2000.48	2200.94	2422.05	2114.8	2253.84	2687.8	2545.95	2480.21	2473.06	2453.11	2666.9	2283.2	2302.53	2429.7	2235.06	2494.11	2618.3	2517.62	2436.58	2478.88	2382.36	2438.12	2055.23	2440.74	2592.11	1905.17	2556.73	2409.64	2412.12	2304.84	2703.72	2536.88	2280.99	2684.41	2470.81	2172.68	2374.83
638	6753.96	6998.72	7413.99	7070.88	7142.99	7452.81	7625.63	7250.49	7179.41	7090.98	7111.64	7051.81	7490.11	7151.52	7211.17	7619.19	7256.16	7137.98	6952.49	7493.6	7673.77	7743.52	6925.52	5919.79	7752.36	7112.14	7360.9	7686.8	7038.54	7625.6	7381.63	8306.8	7680.42	7277.94	7690.79	7758.99	6995.37	6583.94	7327.85	7646.37	6878.68	7004.6	6881.78	7493.67	8390.57	6669.79	7674.64	6891.8	7615.12
639	3478.3	3139.96	3890.09	3403.16	3597.25	3578.75	3013.62	3451.64	3204.06	3234.07	3303.05	4038.27	3019.99	3524.86	3798.78	3159.49	3273.95	3996.12	3699.17	3206.37	3493.89	3361.7	3660.02	3299.99	2825.07	3422.73	3534.12	3294.59	3217.22	3698.27	3574.91	3732.35	3383.95	3433.84	3609.11	3425.63	3791.27	3448.49	3370.95	3163.05	3656.35	3173.2	3524.83	3475.78	2990.36	3007.84	3624.52	3383.44	3244.36
640	2254.95	3006.83	2801.85	2573.98	2381.12	2954.65	2752.6	2743.53	3055.05	2418.02	2605.81	3243.06	2433.27	2896.33	2810.64	3149.01	2631.98	2462.19	2219.25	2835.9	2743.14	2300.49	2325.27	2785.68	2456.96	2453.11	2810.88	2617.93	2593.57	2373.22	2723.8	2844.69	3106.72	2923.14	2718.56	2352.05	2687.8	2830.42	3081.05	2631.69	2691.22	2918.36	2716.44	2605.2	2898.67	3231.11	2518.42	2385.52	2613.53
641	2909.98	3488.22	3505.16	3462.26	3224.4	3283.77	3422.32	3125.04	3104.33	2807.74	2807.58	3079.94	2888.75	3728.22	3595.52	3338.12	3443.53	3439.26	3142.73	3466.16	2968.62	2882.65	3170.4	3330.96	3516.56	2851.86	3384.25	3007.35	3427.67	3248.51	3719.16	3189.14	3283.23	3178.19	3511.07	3266.04	3009.16	3148.63	2918.91	3349.64	3546.14	3287.19	2665.14	2967.19	3352.48	3209.38	3109.94	3179.33	3125.72
642	3027.74	2889.6	2436.35	2476.46	2582.63	2160.8	2400.52	2865.33	2743.6	2285.32	2495.43	2488.33	2988.33	2564.95	2826.98	2922.43	2631.96	3185.4	2683.02	3072.78	2599.4	2686.46	3182.02	2955.54	2535.86	2926.06	3022.02	2400.26	2633.94	2587.89	2838.99	2545.84	3213.26	2887.56	2825.85	2708.1	2797.2	2799.35	2886.77	2300.9	2866.6	2712.85	3147.88	3438.19	2720.77	3203.15	2464.98	2216.21	3427.42
643	2624.31	3387.02	2502.83	2891.52	2616.86	2941.52	2375.02	2378.33	2737.2	3154.65	2658.09	2362.88	2770.19	2868.98	2748.2	2867.12	3003.99	2248.02	2622.4	3381.25	2704.32	2529.31	2746.79	2758.77	2637.59	3228.78	2838.62	2453.84	2205.17	2831.16	2549.8	2654.4	2763.09	2835.6	2890.38	2330.56	2684.15	2803.01	2752.51	2656.72	2396.58	2333.67	3074.15	2649.57	2616.17	2481.73	2206.1	2526.48	2749.6
644	6133	5203.21	5382.32	5333.25	5185.68	5748.02	4768.73	5464.26	5417.44	5624.83	5235.7	6198.89	4928.84	5399.21	5468.2	5537.56	5614.22	5878.84	5281.1	5150.11	5682.51	5026.22	5080.91	5306.95	5737.73	5143.69	5271.83	5211.78	4998.05	5195.52	5368.46	5146.4	5156.74	4950.43	5614.95	5289.99	5162.95	4892.49	5214.48	5425.7	4629.1	4762.89	5611.04	4966.11	4455.63	4288.57	4907.98	4838.31	5528.05
645	2837.89	2992.84	3096.15	3456.17	3427.65	3361.15	3318	3450.27	3710.88	3251.79	3087.14	3064.54	2926.96	3490.63	3301.65	3981.07	3091.1	3141.9	3051.43	3469.05	3507.1	3924.64	3473.93	3073.37	3641.59	3232.89	3686.81	3211.41	3016.53	3347.62	3435.9	3361.6	3146.67	3124.53	3068.33	3298.38	3142.04	3426.1	3227.6	3684.99	3454.69	2927.96	3461.65	3170.42	3599.65	3422.93	3092.23	3016.14	3439.95
646	2466	2639.57	2935.4	2177.52	2547.16	2579.4	2658.2	2754.46	2717.43	2652.84	2416.52	2517.67	2217.64	2974.94	2504.23	2751.47	2392.74	2945.1	3008.17	2503.56	2382.11	2385.65	2371.93	2149.94	2969.96	2584.2	2795.22	2417.43	2431.48	2772.02	2531.83	2596.62	2891.07	2225.88	2432.19	2429.12	3043.62	2516.4	2849.58	2449.4	2747.31	2324.48	2836.14	2225.4	2500.72	2474.56	2708	2257.38	2939.98
647	2872.47	2942.42	3180.78	3198.91	3099.3	3076.12	3426.1	3394.65	3283.9	2665.86	3126.48	3399.05	2823.94	3299.58	3589.44	3555.3	3174.83	3474.54	3432.67	2968	3052.63	3245.28	3376.72	3238.21	3434.57	3458.11	3832	3571.44	3512.1	3429.69	3472.93	3405.26	3006.98	2852.91	3446.07	3251.57	3254.38	4335.94	2618.58	3779.46	3793.42	3113.19	3232.06	3663.06	3350.89	3253.17	3080.27	3285.09	3342.47
648	3225.96	3192.65	3836.12	3399.91	3090.52	2984.58	3834.51	3391.46	2994.72	3258.3	3466.49	3502.38	3261.37	3061.99	3686.52	3022.57	3987.94	3654.17	3562.12	3087.58	3877.9	3397.23	3787.83	3557.05	3488.38	3355.32	3188.74	3113.4	3010.81	3550.51	3056.81	3363.07	2925.63	3341.07	3196.36	3033.93	2981.14	3579.27	3239.31	2940.23	3052.9	3696.93	3445.59	3395.01	2908.28	2930.84	3104.49	3399.42	3127.44
649	5496.51	5077.11	6070.2	5764.25	5442.51	5100.58	4875.37	5579.77	5215.72	5061.27	5424.44	4771.33	5187.74	5040.48	5533.48	6118.37	5795.02	5785.33	5589.46	5860.14	5653.73	5652.77	5780.27	5686.04	6224.35	5285.95	4793.59	5238.96	5615.91	5334.27	5758.09	6028.01	5643.15	4898.84	5194.94	5182.01	5255.26	5682.11	5884.25	5514.8	4540.47	5748.8	5890.63	5281.27	5241.52	5256.6	5069.94	4791.6	4888.59
650	3167.26	2915.43	2963.62	3246.75	3258.62	3633.46	2726.65	2673.93	3206.53	2963.88	3258.54	2732.93	3020.6	3380.74	3378.69	3122.77	2888.57	3068.4	3395.59	3416.8	2943.63	3130.79	3250.9	2785.04	3186.11	2687.52	2996.81	3447.42	2866.77	3279.11	2485.51	3145.11	3054.88	3011.85	2776.19	3241.06	3087.27	3186.57	2809.73	2763.32	3195.81	2697.8	2935.05	2768.36	3308.81	2774.72	3278.1	3061.27	3004.12
651	3248.93	3066.15	3023.89	2832.99	3133.73	2925.9	2784.93	2773.54	3362.44	2735.69	3060.21	3451.46	3110.7	2748.38	3567.91	3316.94	3433.58	2719.41	3314.9	3214.06	2996.12	3335.36	3210.21	3123.12	3485.96	3486.77	2524.58	3750.81	3034.57	2855.12	3287.4	3679.85	3608.67	3321.02	3380.44	3405.84	3108.98	2889.23	2784.33	3097.77	3430.12	3827.58	3588.65	3558.04	3236.54	3228.99	2852.2	3129.93	3433.4
652	9754.05	8932.43	9548.15	9052.79	8960.32	9910.32	9703.12	8860.58	8694.14	8904.78	9692.52	9690.12	7350.88	8588.44	9637.53	8740.28	9295.98	8797.3	8544.68	8472.22	8991.46	8657.38	8946.72	7965.89	8931.11	8419.25	8197.3	8655.57	8711.81	7950.57	8867.35	8513.16	7796.12	7903.42	8483.46	8768.27	7774.28	8071.58	7236.3	8185.23	7883.56	8068.7	8077.43	8539.72	7873.72	7578.37	7115.95	7653.28	8079.54
653	2306.65	2789.25	3015.83	2279.69	3121.77	2626.58	2591.36	2571.79	2578.17	2479.79	2899.32	2422.25	2243.73	3090.99	2517.57	2921.77	2831.04	2900.8	3044.48	3140.38	2918.73	2884.38	2699.64	2567.49	2644.41	3082.37	2781.2	2545.49	2939.21	2431.64	2872.02	2942.48	3120.14	2833.6	2974.16	3106.3	2636.59	2825.27	2302.25	2648.47	2696.62	3053.75	2617.8	2601.02	2655.07	2698.09	2774.11	2739.69	2654.72
654	2244.86	2454.69	2531.36	2430.57	2422.6	2270.47	2302.09	2229.37	2435.52	2022.09	2336.99	2491.65	1990.17	2320.25	2219.05	2301.23	2462.46	2653.09	2802.16	2359.21	2482.19	2401.12	2552.74	2861.02	2587.1	2209.26	2796	2600.84	2742.63	2749.26	2358.68	2593.2	2578	2541.58	2560.83	2434.69	2820.11	2343.22	2347.93	2097.98	2362.6	2479.35	2770.42	2140.41	2221.37	2373.07	2262.99	2241.63	2602.04
655	2615.68	2900.06	2774.43	2946.49	2837.75	2992.36	2686.35	2730.17	2440.93	2744.89	2739.67	2780.9	2115	2769.65	2723.72	2597.67	2997.4	2966.42	3030.06	2611.6	2586.99	2883.52	2869.4	2528.99	2653.31	2685.86	2829.75	3027.16	3018.25	2771.21	2979.48	3016.83	3196.64	2809.16	3293	3036.83	2425.25	2690.7	2840.47	2602.22	2736.36	2502.23	2694.07	2717.48	2818.26	2579.8	2344.77	2603.4	2759.04
656	2571.38	2412.37	2597.12	2592.68	2343.99	2306.06	3069.64	2849.93	2952.63	2261.31	2206.83	2180.25	2158.72	2800.17	2729.8	2520.36	2880.19	2635.32	2685.74	2562.65	2543.65	2773.78	3307.75	2802.32	2923.54	2489.25	2789.63	2818.43	3122.94	2619.73	2477.07	3067.48	2794.09	2062.35	2642.4	2399.77	2826.16	2797.75	2436.37	2537.63	2416.4	2726.89	2817.81	2645.46	2512.02	2574.3	2751	2463.41	2891.49
657	3312.9	2859.89	3356.86	2911.57	3266.65	3148.3	2808.9	3292.8	2519.91	2751.21	2906.31	2944.25	2848.47	2701.36	2824.51	3401.93	3187.74	3319.27	3184.37	2742.54	2545.12	3199.52	3089.89	3076.67	3154.3	3727.23	2855.86	3315.59	2690.2	2891.12	2945.19	3166.98	3199.48	2875.37	3667.38	3044.3	3058.36	3537.6	2940.21	2695.53	2862.01	3461.88	2782.89	3577.95	3384.36	3249.59	2992.69	3244.21	3124.77
658	2577.44	2923.31	2718.9	2639.65	3563.96	2868.67	2782.53	2810.37	2899.91	2816.1	2989.93	2322.05	2766.37	2955.59	2631.19	3276.95	2919.36	2745.42	2709.62	2743.91	3133.73	2923.43	3097.52	3009.63	3248.74	3461.4	3107.85	3492.73	3516.17	3009.02	2750.96	3278.05	2792.12	2974.23	3666.52	2976.43	2688.23	2737.58	3001.4	3134.79	3122	3481.79	3280.21	2929.06	3386.96	3016.38	2952.28	2868.05	2781.86
659	5988.25	4807.38	6044.47	5654.22	5974.19	6099	5718.46	5728.84	5896.53	5631.81	5244.47	5932.25	6315.53	5985.72	5606.62	5796.35	5758.15	5568.63	5336.89	5672.04	6039.49	5970.96	6106.37	5495.31	5937.85	5864.83	5644.37	5528	6348.69	4967.59	5717.16	5440.69	5516.78	5438.8	5107.22	5995.33	5830.58	4839.25	5090.06	5422.96	4799.47	5595.96	5053.65	5147.62	5128.41	5095.38	4674.44	5168.73	5299.47
660	5229.85	4852.99	4994.56	5555.59	5283.06	4930.56	5003.95	5215.3	4866.35	4994.22	5012.2	5016.12	4877.89	4650.16	4839.6	5377.28	5751.16	5684.27	5130.56	5541.09	5294.36	5840.43	4328.44	5408.72	5163.91	5088.77	5538.07	5338.85	4986.33	4951.67	5219.57	5368.91	5233.9	5344.85	5110.04	4897.79	4606.63	4782.74	5303.83	5488.52	4890.58	4961.04	5420.57	4783.74	5362.8	5273.95	5442.31	4890.99	5327.05
661	3072.25	2646.72	3013.86	3134.51	2686.86	2827.81	2815.48	2999.21	2760.1	3000.77	3146.81	3137.47	3049.28	3403.35	3478.05	3827.04	2800.9	3727.67	3556.09	2809.69	3012.64	3231.67	3378.01	3490.74	3561.58	3213.79	3631.94	3025.4	2781.49	3230.57	3335.05	3810.57	3093.47	2982.2	3188.17	2999.81	3974.57	3728.33	2883.47	3497.48	3667.01	3217.73	3128.38	3889.93	3278.3	3230.42	3271.75	3246.93	3461
662	2865.64	3251.38	3172.43	2670.49	2494.44	2898.75	2579.86	2277.58	2972.65	2636.47	2185.43	2788.52	2468.33	3157.19	3431.63	2377.7	2987.56	2863.86	2682.96	2790.46	2967.23	2730.04	2777.95	2755.47	3002.31	2851.84	2896.99	2843.63	2450.65	2324.05	3028.26	2949.68	2608.21	2683.38	2880.19	3086.22	2454.58	2596.57	2516.49	2563.11	2643.77	2467.46	2509.79	2736.95	2635.04	2250.58	2367.22	2389.67	2582.73
663	2488.32	2299.73	2517.54	2414.98	2176.78	2055.36	2763.32	2374.21	2481	2781.25	2323.09	2303.09	2612.48	2309.77	3058.46	2745.81	2703.06	2714.27	2685.54	2624.06	2433.31	2827.52	2314.36	2570.51	2912.25	2639.83	2603.12	2471.06	2781.42	2487.38	2374.33	2496.96	2943.37	2486.2	2700.11	2400.52	2904.78	2683.27	2560.32	2728.19	2642.63	2705.64	2872.42	2418.33	2702.46	2842.59	2640.04	2223.17	2898.01
664	14676.2	14076.9	14785.3	12477.2	14136.4	13265.2	12697.4	11410.4	12364.7	11509.7	11826.4	12933	12110.5	12126.6	11610.4	12126.9	11961.2	11069.3	11627.6	11240.9	11970.8	10853.2	11346.7	10402.3	11215.9	10748.4	11084.2	10589	10758.4	10911.1	10954.5	10761	10124.9	10129.6	9957.4	9335.98	9888.68	9613.2	9040.68	9024.04	9572.81	9858.37	9454.96	9254.93	9183.33	8528.99	9134.6	9701.95	9651.73
665	2627	2194.85	2480.33	1855.41	2088.32	2215.72	2610.65	2441.91	2162.43	2423.2	2218.41	2461.56	2155.31	2133.86	2547.01	2560.98	3000.89	2462.81	2435.32	2249.1	2701.75	2375.46	2318.85	2199.37	2317.44	2619.68	2412.31	2333.57	2472.35	2215.99	2361.94	2726.01	2380.75	2305.44	2460.9	2449.73	2731.8	2908.36	2251.77	2443.26	2259.54	2676.02	2250.27	2395.63	2124.19	2621.36	1973.93	2457.41	2945.46
666	2373.93	2750.42	2636.58	2355.22	2845.51	2270.31	2398.89	2354.69	2026.15	2425.94	2411.86	2469.59	2407.37	2893.05	2695.69	3226.38	2721.56	2873.78	2323.49	2731.96	2730.14	2261.25	2707.58	2286.63	3017.63	2766.12	2473.44	2557.02	2778.05	2612.75	2871.75	2541.83	2893.26	2569.69	2395.02	2731.91	2325.95	2602.95	2389.69	2940.05	2329.9	2621.3	2334.96	3206.21	2856.64	2685.15	2736.94	2545.58	2701.93
667	2595.6	2607.94	2816.4	2612.04	2591.49	2677.06	2287.27	2371.48	2338.35	2673.88	2380.25	2433.19	2325.22	2872.78	2539.83	2650.37	2786.72	3110.4	2929.27	2628.91	2680.04	2433.46	2881.54	2367.09	2990.98	2695.01	2570.91	2842.77	3100.15	2667.2	2865.73	2740.73	2620.67	3068.79	2317.59	3111.86	2496.09	2873.44	2624.38	2735.28	2473.44	2251.86	2680.14	2275.37	2795.74	2849.95	2798.27	2434.23	2600.17
668	2710.64	2763.99	2759.78	2456.25	3117.3	2981.4	2931.12	2514.51	2719.72	3094.23	2618.33	2665.67	2580.72	2641.22	2859.09	2741.04	3001.95	2999.95	2909.93	2783.96	2950.67	2819.31	2532.86	2959.77	2441.64	2602.43	3124.36	2428.25	2470.09	2698.85	2879.25	3044.27	2846.26	2949	2752.68	2727.22	2865.79	2733.47	2412.43	2879.12	2746.9	2320.42	2694.48	2553.23	2658.99	2634.78	2633.09	2653.73	2893.75
669	11838.5	12298.2	12109.9	11560.9	11603.3	11996.3	11121.7	11660.8	11641.4	10888.7	11932.9	11135.6	10799.7	10430.6	10629	10874.7	10894.1	10468.7	10721.1	10247	10026	10319.9	10572.4	10479.9	9525.69	9904.6	9461.37	10101.7	10287.7	9149.88	9790.47	10154.6	9453.91	9909.52	9502.1	9817.95	8816.67	9518.3	8797.46	9374.09	9340.86	8735.07	8919.79	9280.58	9474.21	8003.85	8288.28	9221.75	9427.02
670	2781.93	2710.77	2770.23	2478.57	2994.43	2299.06	2443.67	2114.53	2584.94	2200.44	2429.22	2763.16	2600.27	2251.38	2977.74	2714.95	3003.15	2636.43	2620.49	2344.28	2569.81	2835.83	2773.19	2695.14	2906.57	2779.41	2579.47	2792.37	2911.69	2156.8	2514.28	2629.69	2595.51	2965.9	2794.3	2734.69	2478.17	2728.41	2730.53	2417.47	2383.54	2607.73	2954.04	2531.84	2908.99	3198.62	2616.8	2205.11	2302.93
671	7420.73	7769.6	8038.79	7054.84	7361.12	7205.33	7800.98	6825.38	7390.28	7271.63	8296.88	7350.53	7489.02	6843.81	7678.19	7876.81	8046.68	7094.6	7120.6	7512.64	7056.31	7085.9	6475.42	6825.73	7858.53	7785.59	7197.89	7495.94	6954.17	7101	7853.83	7294.9	7086.36	7472.1	7301	7312.54	6843.25	6293.51	6163.17	7351.56	6903.78	7145.78	7029.51	7747.94	7229.36	7185.42	7061.31	6810.83	7105.32
672	11902.6	11654.2	11762.6	10195.7	10772.6	10960.8	11286.6	10558.4	9922.84	9445.11	10800.8	10482.4	10031.4	9959.16	9799.86	10984.1	9558.56	9464.05	9237.48	9642.74	9194	9197.46	9246.9	9503.73	9212.38	8799.93	9092.15	9390.2	8213.15	8261.93	8337.52	8563.23	9009.67	8300.02	7913.9	8090.84	7819.74	8335.19	8429.02	7427.72	7695.65	8534.36	8681.85	7967.42	8339.32	7905.16	7155.6	8106.75	7799.81
673	2636.43	2436.78	2875.56	2515.52	2467.37	2821	3107.88	2443.68	2494.12	2523.05	2718.17	3088.72	2405.48	2920.37	2446.22	3490.38	3357.74	2986.63	3104.84	2699.74	2277.79	2394.23	2860.84	2720.16	2765.57	2540.54	2604.96	2778.12	3220.12	2744.72	2991.65	3293.47	3228.96	2672.09	2975.07	2801.37	3020.7	2657.51	2664.09	2831.31	2820.6	2895.81	3102.36	3132.06	2825.42	3161.54	2574.36	3061.23	2830.7
674	2981.94	3222.04	3060.85	3353.56	3250.06	3157.22	2970.74	2560.28	3218.64	2512.16	2854.11	3363.16	2864.4	2944.26	3331	3701.54	3443.19	3375.88	3140.96	3502.14	3539.35	3526.53	3507.15	3745.98	3737.09	3204.6	3207.81	3234.09	3409.36	3210.44	3225.53	3523.59	2959.26	3078.4	2977.22	3490.14	3081.86	3441.28	3367.91	3341.12	3339.16	3707.05	3505.89	2806.75	3153.26	3405.89	3154.07	3302.99	3093.63
675	4960.63	4877.47	5186.47	4752.7	4796.86	5388.58	5683.23	5247.58	4838.56	4974.68	5084.95	4678.95	4846.32	4495.15	4714.04	5475.99	4825.64	4990.07	4713.42	5639.95	5252.36	5298.15	4954.95	4874.83	5451.58	5126.79	5015.02	6176.67	4766.93	4555.96	5420.69	4478.31	4759.54	5100.36	4721.12	5388.05	4297.51	4965.63	4501.85	5239.31	5030.12	5218.06	4631.42	5711.7	4993.8	4829.33	4279.79	4400.64	4842.36
676	3391.42	2765.79	3410.91	3159.05	2666.2	3052.84	3813.11	2920.28	3325.31	3242.43	3345.42	3272.74	2761.07	3145.77	3524.51	3615.56	3261.19	3602.69	3078.79	3286.53	3247.95	3618.32	3611	3138.12	3369.31	3006.69	3595.06	3140.33	3748.93	2969.52	3348.91	3441.44	3584.89	3093.67	3268.95	3160.73	3522.47	3778.65	3740.37	3218.31	3165.96	3252.25	3617.84	3135.42	3372.93	3594.46	3276.44	3037.37	3257.41
677	2380.22	2572.48	2199.63	2470.23	2684.81	2185.85	2397.07	2614.85	2331.56	2216.57	2652.11	2187.59	2294.58	1902.88	2587.14	2760.65	2227.01	2587.17	2347.3	1882.99	2278.09	3119.52	2687.48	2330.19	2891.84	2472.84	2345.21	2958.41	2488.12	2542.41	2697.78	2624.35	2892.44	2152.54	2695.7	2554.77	2969.32	3142.89	2648.11	2416.19	2164.63	2608.6	2388.15	2617.57	2702.05	2498.28	2337.38	2458.33	2666.01
678	2379.44	2526.09	2612.64	2410.19	2184.9	2579.44	2916.01	2510.7	2737.06	2329.19	2477.32	2855.28	2626.21	2743.91	2983.48	2943.49	3003.74	2680.14	2672.21	2756.59	2930.63	3312.43	2628.75	2794.19	3077.74	2960.49	3083.72	2973.94	2737.79	2978.84	3046.12	2737.46	2739.91	2504.86	2835.78	2842.06	2971.88	2569.09	2746.51	2230.23	2563.7	2745.37	3184.05	2549.3	3095.65	2989.58	2713.52	3009.56	3101.49
679	2227	2047.91	2656.26	1849.9	2592.3	2012.93	2300.51	2329.78	2874.59	2174.69	2329.68	2407.98	2497.58	2588.12	2575.48	2551.25	2550.14	3052.8	2904.14	3144.35	2390.36	2634.99	2769.31	2236.73	2763.65	2720.64	2821.28	2656.14	1927.25	2367.78	2581.49	2458.46	2428.49	2934.27	2447.44	2143.57	2713.38	2519.38	2317.75	2425.62	2560.7	2513.95	2645.59	3041.75	2435.91	2540.62	2305.37	2730.2	2756.77
680	2638.63	3695.6	3695.88	3164.33	3572.36	3118.09	3305.79	2899.06	3181.26	3021.51	3331.05	2854.51	3413.78	3519.89	3091.63	3626.21	3524.72	3423.06	3343.37	3519.78	3041.93	3738.26	2898.75	3334.4	3373.88	2999.36	3342.9	3370.65	3471.63	2838.05	3515.93	3543.09	3754.28	3757.93	3251.9	3504.31	3344.65	2921.68	3123.41	3258.99	3736.96	3345.02	3422.11	3435.33	3443.52	3155.35	2931.17	3101.4	3236.42
681	1932.72	1683.86	2199.37	1478.73	1440.58	1813.77	2031.99	2074.6	2097.59	1832.47	1774.64	2135.78	2072.99	1923.8	2270.46	1858.4	2116.89	2076.31	1890.09	2363.72	2028	2191.52	2061.42	2032.49	1705.15	1955.88	2020.51	1997.83	1663.48	1990.02	2230.78	2202.75	1919.44	2022.68	1799.69	2151.09	2136.68	1900.23	2065.1	2208.33	1966.04	2040.41	1527.95	2431.42	1949.81	2275.7	2232.4	1927.42	2205.36
682	1977.52	1961.7	2366.69	1914.69	2495.14	2012.78	1864.65	1946.51	2087.1	2120.58	1735.36	2562.83	1719.98	2038.56	2340.56	2350.35	2488.72	2063.52	2244.95	2536.48	2375.99	2165.62	2434.07	2426.44	2267.7	2029.93	2435.09	2491.95	1788.06	2701.41	2271.06	2620.64	2692.79	2338.68	2157.27	2573.14	2113.14	2134.49	2141.7	2147.93	2017.57	2156.07	2120.57	2387.06	2365.19	2212.12	2485.74	2643.52	2077.23
683	7175.02	7220.28	7421.89	6918.07	7437.46	7299.38	7316.04	7307.04	7310.51	7106.43	6378.56	7245.21	6918.46	7057.53	8138.56	7727.11	7846.75	8258.43	6992.21	7257.38	7526.01	7870.22	8480.36	7672.93	7796.4	8512.02	7890.48	7633.09	8477.56	7374.21	6707.04	7933.93	6799.6	7837.07	7776.22	8345.1	6710.35	7441.47	8527.16	7560.49	7185.64	8267.47	7674.36	8053.88	7720.95	7554.41	7156.89	7021.43	7147.63
684	2510.91	1993.09	2438.12	1952.48	1874.4	2195.12	2424.44	2353.17	2056.57	2208.64	2404.8	2201.12	2016.62	2010.52	2370.88	2350.72	2266.94	2485.67	2180.38	2267.62	2734.54	2602.53	2244.3	2337.81	2984.16	2751.23	2333.93	2257.68	2199.59	2373.59	2663.15	2383.83	2198.12	2264.42	2280.48	2242.15	2162.4	2412.3	2369.65	2467.22	2400.85	2575.69	2164.16	2573.1	2321.53	2481.1	2591.51	2210.04	1947.7
685	3851.23	3654.06	4649.32	3874.43	4369.48	4729.47	4225.63	4544.1	4282.32	3969.46	4484.38	4038.7	4423.93	3934.4	4247.41	4795.4	4482.62	4614.84	4416.84	4982.35	4270.8	4774.42	4365.16	4614.58	4314.16	4175.89	4509.4	4030.17	4154.1	4565.93	4217.54	4505.68	4555.02	3641.37	4172.63	4722.21	3688.93	4528.52	3893.09	4013.86	4147.35	4026.12	4070.14	4280.33	4891.43	3980.94	3887.99	4394.25	3722.77
686	2710.88	2159.62	2297.85	2650.81	2533.62	2436.17	2769.68	2371.19	2389.43	2381.8	2637.9	2281.65	2246	2231.07	2845.8	2649.23	2995.98	2517.91	2491.36	2523.49	2549.14	2380.84	2092.95	2554.56	2077.64	3062.9	2902.9	2453.59	2925.67	2102.1	2641.43	2638.73	2827.65	2364.8	2838.15	2709.09	2018.42	2695.09	2762.15	2570.4	2192.59	2345.44	2614.81	2383.32	2217.91	2500.72	2459.75	2413	2355.62
687	2412.25	2083.52	2141.74	2277.25	2152.35	2277.07	2341.43	2277.07	2460.14	2313.84	2360.52	2568.44	1889.1	2217.57	2497.11	2500.17	2556.95	2248.15	2173.53	2362	2431.07	2214.77	2025.19	2659.75	2256.1	2221.53	2679.58	2692.65	2815.48	1974.04	2857.56	2621.67	2001.93	2389.99	2617.58	2595.54	2627.32	2820.99	2516.43	2110.7	2300.48	2197.43	2342.77	2723.86	2083.33	2820.15	2585.06	2808.86	2414.11
688	2339.21	2420.04	2090.06	2290.69	2280.21	2377.96	2400.06	2474.44	2278.95	2244.27	2129.78	2204.8	2361.14	2823.54	2342.99	2307.83	2467.15	2262.91	2360.8	2421	2636.57	2309.21	2141.79	2055.83	2627.96	2495.42	2067.09	2357.48	2093.22	2400.63	2407.75	1935.42	2510.77	2415.69	2190.15	2204.01	2157.25	2385.75	2005.65	2043.68	2368.53	2539.12	2458.3	2428.41	2422.27	2914.26	2223.52	2476.44	2136.54
689	2666.27	2733.96	2833.67	2848.49	2846.28	3318.81	2851.94	3016.74	3004.26	2836.54	3107.41	2957.99	2502.07	2923.56	2708.51	2966.37	2541	2560.96	2324.06	3141.02	3036.7	2640.1	2797.63	2756.02	2470.99	2873.22	2656.35	2378.37	2669.72	2793.57	2487.63	2740.75	3120.96	2861.31	3164.2	2952.63	2623.35	2534.31	2842.81	2549.68	2971.84	3098.73	3084.02	2554.8	2348.17	2822.2	2688.83	2313.33	2691.06
690	1700.09	2119.47	1757.51	2200.65	1714.79	2002.02	2005.51	2121.62	1689.78	1773.86	2806.63	1922.8	2012.22	2150.27	1772.78	2091.96	2339.35	2154.07	1832.69	1893.32	1984.69	1988.26	2140.27	1879.35	2497.36	2125.73	2500.77	2192.41	2299.47	2202.75	2131.11	2228.43	2240.65	2348	1924.31	2139.57	2308.54	2091.88	1869.16	1777.2	2268.93	2301.65	1934.41	2468.94	2448.81	2129.74	2043.64	2118.32	2392.15
691	2696.2	2596.77	2452.48	2399.38	2295.85	2278.67	2219.43	2164.68	2202.02	2835.62	2590.01	2440.33	2333.35	2634.25	2797.84	2909.62	2659.96	2362.64	2890.46	2564.37	3076.01	2548.53	2359.05	2297.94	2452.16	2613.74	2690.95	2343.49	2709.27	2595.49	2627.11	2773.02	2549.36	2265.73	2321.05	2683.69	2697.64	2221.43	2359.54	2190.94	2470.06	2388.22	2802.79	2405.47	2709.05	2690.28	2243.78	2598.41	2812.54
692	2061.23	2245.58	2697.51	2228.56	2480.68	2100.47	2054.33	2445.23	2607.56	2293.44	2218.25	1984.83	2341.51	2532.59	2949.49	3173.8	2958	2794.89	2261.43	2785.62	2564.31	2641.9	2475.26	2554.05	3305.54	2271.8	3062.26	2604.44	2528.96	2538.99	2286.63	2602.35	2846.02	2341.31	1949.07	2824.64	2687.89	2851.62	2266.36	2676.27	2344.35	2526.26	2534.43	2511.52	2716.19	2689.83	2147.43	2613.02	2870.38
693	2200.51	1975.67	2330.42	2348.06	2153.12	2284.01	2476.06	2343.42	2319.46	2174.75	1870.37	1877.46	2415.62	2299.72	2031.35	2147.86	2499.38	2269.32	2363.72	2036.95	2187.3	2625.59	2753.25	2125.81	2031.32	2588.57	2051.78	2518.25	2335.88	2495.68	2143.42	2229.07	1970.56	1986.11	2441.49	2209.04	2498.04	2669.83	1955.36	2394.63	1941.88	2251.99	2282.53	2707.12	2019.77	2035.05	2272.83	2017.57	2155.67
694	2202.32	2054.96	1927.19	2156.47	2043.9	2074.84	2352.74	1960.6	2162.84	1870.19	1796.14	1938.49	2163.19	2241.62	2340.38	2440.36	2528.36	1791.81	2347.94	2251.37	1958.44	2728.79	1944.84	1953.1	1909.52	2189.35	2063.63	2307.31	1806.22	2201.31	2352.41	2115.38	1732.58	2530.96	2219.91	2035.38	2006.53	2162.64	2279.96	1936.07	2292.7	1916.2	2139.56	2085.33	2035.79	2069.05	1778.6	2325.3	1986.62
695	2105.49	2114.21	2314.57	2483.47	2262	2489.8	2497.48	2360.64	2122.46	2485.91	2163.33	2313.07	2309.59	2200.75	2751.38	2312.64	2534.86	2179.04	2009.4	2874.47	2604.6	2265.81	2638.43	2669.46	2509.3	2156.02	2361.21	2150.02	2793.72	1940.09	2529.9	2535.42	2443.52	2283.58	2645.04	2222.49	2759.58	2039.38	2599.07	2787.2	2258.77	2586.81	2691.67	2804.52	2429.86	2534.54	2482.58	2051.51	2057.85
696	2242.33	2832.94	2427.17	2642.9	2401.56	2241.94	2296.93	2486.64	2312.38	2388.35	2203.56	2173.57	1998.37	2408.28	2020.33	2214.11	2144.28	2606.43	2790.16	3113.1	2473.91	2798.16	2711.44	2423.51	2651.94	2516.01	2302.44	2339.74	2309.25	2393.22	2524.05	2443.02	2482.33	2317.27	2398.6	2185.6	2420.26	2259.17	2306.79	2413.85	2501.83	2692.44	2009.37	2531.2	2635.7	2593.15	2504.25	2371.27	2719.46
697	7046.57	6969.51	7110.14	6880.83	6911.46	6846.72	6397.1	7407.56	6555.47	7273.81	5964.53	6622.1	6900.02	6401.52	7116.77	7122.94	7474.96	6490.86	7127.96	7716.8	7383.09	6978.94	6753.68	6563.72	6871.69	6806.58	6815.4	7069.4	6861.25	6692.47	7105.1	6403.96	6885.96	7027.38	7126.19	6813.65	6945.16	7088.32	7238.09	6394.8	6930.67	7609.86	6641.37	7372.83	6499.4	7255.54	7018.47	6814.1	7346.85
698	2374.75	2457.56	2205.79	2498.65	2183.41	2323.49	2305.21	2148.36	2085.14	1915.26	2584.32	2314.02	2458.25	2234.99	2953.8	2872.44	2971.64	2636.23	2605.8	2403.88	2641.38	2812.3	2507.27	2347.12	2974.94	2600.06	2373.77	2795.14	2300.25	2713.57	2642.32	2660.93	2574.9	2629.95	2337.48	2660.2	2313.9	2593.43	2251.74	2355.94	2327.44	2965.54	2429.95	2749.3	3008.68	2514.07	2071.84	2536.96	2559.37
699	2032.81	2043.43	1849.78	1978.17	1740.04	1800.3	2057.06	2026.32	1748.78	2086.93	2004.51	2028.37	1722.21	1831.63	1977.69	1964.27	1795.36	1913.23	2009.62	1990.33	1971.14	1907.65	2095.11	1970.44	2489.65	2262	1952.52	2114.59	2069.88	2150.46	2030.09	1995.77	2241.91	2083.99	1791.99	2062.4	2361.17	2000.32	1684.49	2328.14	2303.86	2166.8	1898.05	2305.53	1860.77	2239.36	2365.85	2240.31	2296.95
700	2086.42	2062.3	2368.69	1854.69	2051.57	1875.09	2092.62	1891.17	1741.77	2090.94	2462.26	2308.31	2176.01	2211.1	1685.62	2210.3	2161.72	2587.1	2227.32	2436.85	1890.02	2570.28	2124.49	2211.73	2095.14	2271.57	2286.6	2362.32	2796.46	1929.56	2071.28	2482.49	2237.47	2048.94	2236.46	2342.58	2067.2	2318.86	2560.49	2289.4	2071.63	2301.79	2076.36	2463.25	2337.7	2104.75	2456.05	2070.8	2555.6
701	2427.56	1965.27	2391.01	2224.06	1987.62	2522.51	2140.48	2191.79	2055.06	2288.42	2164.12	2146.1	1987.91	2672.85	2189.36	2629.47	2589.07	2123.33	2300.85	2436.12	2689.11	2554.99	2247.22	2305.63	2640.98	2596.96	2391.83	2144.68	2443.23	2211.52	2211.53	2744.51	2443.17	2170.32	2289.04	2289.19	2299.25	2402.98	2321.14	2115.6	2197.53	2371.07	2372.94	2273.54	2246.15	2382.32	2291.75	2253.35	2195.75
702	2143.09	1706.02	1932.95	1816.37	2113.28	2197.12	2226.36	2166.91	1928.79	1900.96	1630.57	2087.17	2425.27	1859.74	2209.36	2375.53	2128.15	2389.3	2010.1	1950.51	2517.2	2208.88	2127.77	2108.37	2218.25	1941.3	2172.9	2383.62	2194.62	2009.91	2113.07	2097.83	2069.93	2467.33	2100.63	2302.1	2319.04	2554.75	2235.79	1814.85	2332	2121.05	1891.32	2038.56	2376.27	2175.53	2336.12	2219.2	2314.16
703	2190.35	2482	3010.64	2854.75	2839.35	2970.8	2760.6	3154.14	2662.67	3074.01	2775.56	2863.21	3083.33	2759.59	2554	2825.56	3021.33	3160.77	2548.94	2953.52	2612.01	3375.07	3156.23	2954.06	3221.58	2933.89	2991.75	3000.89	2701.46	2935.05	3349.26	2989.32	2926.86	3079.37	2652.81	3034.83	2573.79	3111.15	2998.95	3223.78	3043.2	2698.78	2884.77	2763.48	2927.17	2932.56	2633.25	3218.27	2930.28
704	2270.35	2166.91	2432.42	2321.52	2261.02	2439.26	2620.1	2038.4	1986.42	1825.68	2505.68	2447.79	2255.84	2207.26	2101.8	2564.54	2092.36	2394.11	2281.96	2232.19	2318.69	2408.58	2509.94	2594.25	2362.14	2203.05	2386.01	2076.64	2061	2521.14	2377.26	2451.94	2286.64	2572.52	2356.14	2476.9	2505.81	2358.73	2505.98	2513.81	2337.54	2387.26	2368.47	2415.83	2700.91	2600.79	2155.59	2398.7	2562.99
705	2243.05	2222.41	1745.78	2304.73	2400.21	1838.47	2128.72	2275.72	2106.46	2325.99	2029.23	1976.3	1940.22	2368.93	1938.23	2050.99	2387.1	2055.44	2168.99	1999.1	2085.09	2221.01	2636.62	2471.35	2138.04	2410.68	2180.62	2688.98	2463.26	2338.54	2237.35	2231.98	2237.31	2409.42	2170.73	2627.56	1892.21	2508.47	2136.17	2756.26	2347.81	2386.62	2153.81	2306.72	1940.09	2442.12	2084.01	1988.99	2499.51
706	4572.7	4014.07	4125.1	3927.31	3565.12	3810.23	4533.28	4167.43	3675.22	3726.73	4119.09	3900.25	3981.23	4358.67	4645.7	4756.35	4405.8	4392.15	4360.91	4259.94	4610.58	4576.44	3974.23	4321.6	4121.56	4549.3	4444.91	4479.73	4117.81	4362.35	4607.28	4235.17	4380.69	4617.43	4617.73	3847.81	4164.63	3831.7	4088.21	3971.86	3834.74	4112.75	4288.86	3891.19	4684.44	4586.11	4095.73	3554.52	4037.21
707	2984.94	3156.14	3501.7	2847.56	3390.07	3323.93	3309.17	3341.94	3071.35	3392.3	3905.96	3400.81	3239.98	4110.78	3370.27	3849.28	3401.46	3633.8	3879.99	3463.16	3686.65	3444.69	3284.77	3216.28	3151.3	3693.56	3536.7	3237.35	3273.07	2929.75	2862.25	3354.98	3486.59	3290.98	3415.88	3137.4	3048.64	3715.56	2471.3	2698.99	3252.48	3390.47	2594.67	3446.25	3215.42	3278.12	2873.37	3283.42	3359.6
708	9514.48	10039.1	9978.63	10452	10041.4	9567.07	8965.15	9718.06	8623.43	9442.46	9173.78	9045.48	8809.56	9498.85	8283.41	8959.58	9172.12	9104.78	9697.04	8380.65	8208.14	9510.23	9268.56	8503.95	8403.63	8554.2	8583.28	8202.17	8035.91	8449.07	8412.72	8870.89	8391.02	8366.63	7652.93	8798.81	8160.95	8601.75	8392.94	8040.07	7904.04	7940.32	8553.2	8171.43	7897.89	7181.86	7650.42	7546.74	7938.37
709	5482.48	4965.28	4771.27	4971.6	4883.53	5072.8	5138.73	4965.94	5217.64	4367.56	5166.2	5089.94	4775.27	4923	5203.2	5724.36	5154.49	5276.79	5606.85	5079.02	4877.63	5074.41	5572.33	5402.32	5712.88	5175.74	5733.67	6088.57	5374.43	5368.46	5550.26	5338.3	6096.01	5030.3	4387.75	4959.25	4860.86	5277.44	5017.84	4401.05	4807.04	4858.8	5064.65	5716.35	5173.48	4809.25	4570.43	4608.44	5280.59
710	2213.43	2359.48	2295.48	2619.46	2286.19	2550.07	2364.01	2478.25	2288.27	2379.32	2591.21	2354.41	2490.32	2269.26	2305	2274.57	2559.96	2440.16	2307.16	2730.05	2411.33	2965.86	2385.86	2427.26	2489.41	2071.93	2404.86	2938.46	2325.63	2562.47	2686.05	2761.3	2111.1	2313.12	2394.31	2606.62	2299.81	2448.37	2524.3	2885.33	2550.65	2470.79	2618.3	2295.57	2448.17	2267.65	2358.25	2110.2	2572.12
711	4852.94	4511.6	4923.7	4428.43	4201.36	4430.91	4671.78	4559.81	4348.07	4460.31	4610.69	4874.73	4586.22	4675.46	4637.79	4953.99	4943.14	3721.56	4940.8	5522.19	4871.77	4404.04	4286.99	4889.16	4624.7	4568.41	4676.16	4911.44	5213.4	4521.67	4499.1	5056.36	5036.78	4263.15	4842.74	4116.73	4950.75	5183.98	4512.51	4499.19	4872.47	4505.68	4585.22	4828.01	4345.26	4297.88	4324.3	4360.21	4630.93
712	3204.96	2468.89	2546.63	3091	2767.01	3126.86	3327.7	3363.32	3061.62	3402.53	2847.38	3454.56	3044.81	2770.42	3600.59	3012.68	3322.22	3105.44	3192.14	3155.91	3325.42	3736.72	3201.83	3384.02	3098.99	3326.72	3121.78	3368.19	3214.44	3655.32	3194.23	3501.26	3148.58	3358.83	3344.4	3369.91	3655.81	3193.47	3294.14	2763.95	3136.77	3196.28	3353.17	3096.38	2663.65	2624.4	2857.52	2998.36	3197.81
713	2284.4	1668.93	2077.64	2295.17	2137.48	2495.26	2038.4	2140.16	1742.16	2394.15	2072.53	2221.65	1714.58	1849.49	2464.01	2011.21	2406.75	2077.8	1967.17	1993.22	1912.72	2217.19	1943.4	2115.78	2184.37	2244.98	1812.79	2119.6	2223.01	2181.4	2405.73	2217.21	1823.46	1740.56	2612.36	2152.83	2128.54	2237.64	2058.89	2275.98	1949.05	2456.74	1753.21	2270.8	1947.83	2517.23	2297.27	1939	2182.22
714	7391.9	6744.1	7183.9	7601.8	7450.21	7454.58	7907.26	6877.64	6772.21	7265.81	7249.12	7205.94	7151.35	7773.05	7094.49	7565.84	7908.17	7815.54	8085.37	7392.7	8069.42	7448.44	7420.33	7865.25	8197.47	7622.62	8275.26	8934.56	8803.98	8264.17	8064.74	7694.31	8503.95	7608.64	7723.8	8039.89	8228.12	7715.68	7749.46	7892.21	8002.26	8075.31	7482.85	8302.16	7486.98	8031.05	7631.4	8155.41	8028.54
715	2190.23	2284.26	2226.58	2095.73	1938.67	2416.01	2253.65	2157.94	2424.27	2264.67	2299.37	1811.16	2208.72	2146.81	2631.68	2088.15	2151.59	2261.83	1880.64	2593.01	2344.89	2511.64	2151.96	2028.83	2263.51	2569.51	2603.49	2356.14	2406.68	2026.37	2428.57	2067.3	2402.11	2541.64	2550	2232.72	2250.07	2248.16	2158.14	2283.16	2233.41	2481.43	2316.04	2519.11	2158.81	2415.89	2250.67	2421.72	2160.11
716	1496.62	1788.59	1631.4	2088.96	1628.43	1917.62	1862.16	1820.69	1994.46	2128.83	1858.06	1816.6	1654.2	1976.11	2044.65	1836.78	2232.89	1994.53	2072.73	1830.74	1614.38	1865.32	2663.68	1938.65	2066.2	1937.74	2323.21	1993.22	2083.51	2149.8	2209.56	1954.81	1926.26	1767.21	1923.28	2072.16	1647.35	2275.98	1977	1817.48	1887.52	1776.7	1778.89	2321.49	2263.3	1850.04	2006.15	1814.02	2273.91
717	2029.67	1924.36	1933.19	2122.68	1897.56	2101.16	1827.89	1980.54	1995.12	2098.9	1983.19	2095.7	2119.28	1762.98	1989.94	2046.47	2356.72	2102.41	2214.73	2066.7	2018.1	1977.54	2169.2	2051.47	2050.41	1798.7	2246.27	2333.19	2100.04	2392.33	1873.78	2126.83	1748.42	2383.36	1869.44	1741.22	2198.17	2057.69	2149.94	2259.58	1904.35	2003.47	2204.17	2123.1	1983.16	2187.17	2026.37	1879.69	2024.88
718	1736.01	1981.56	1910.59	1819.16	1821.01	1999.46	1739.46	1791.32	1748.01	1935.28	1958.99	1770.99	1561.9	2080.69	2085.09	2055.8	2149.07	2191.81	2592.33	2033.74	1868.49	2025.23	2068.94	2075.28	2139.8	1617.01	2391.95	1940.41	1940.84	2254.04	2192.16	2103.19	2093.26	1865.54	2267.48	2336.16	2098.22	2123.09	1890.2	2186.94	1961.47	2150.73	2132.56	2044.06	2102.06	1809.81	2063.43	2518.11	2120.47
719	3056.04	3188.19	3060.77	2789.33	3095.58	3281.21	3376.15	3436.86	3280.12	2702.75	3352.9	3314.53	3121.02	3394.16	3381.21	3669.37	3686.41	3053.62	3303.16	3577.58	3377.27	4104.15	3724.75	3443.27	3485.72	3165.58	3507.2	3267.38	3565.17	3424.49	3250.04	3664.72	3702.6	3450.58	3450.63	3745.09	3510.49	3820.64	3643.05	3389.53	3617.17	3069.72	3361.12	3362.73	3627.12	2995.78	3166	3330.6	3825.19
720	2772.51	3334.96	2737.59	2717.52	2727.77	3135.91	2850.3	2821.48	2950.15	3356.68	2804.44	2965.27	3036.6	3075.33	2918.65	2645	2404.52	2728.23	2764.46	3055.42	3085.21	3427.12	3177.8	3023.6	2820.86	3049	2957.6	2976.74	3017.6	3112.69	3081.74	3232.62	3188.05	3552.62	2773.57	3188.14	2906.68	2737.93	2963.79	3225.62	2727.33	3109.07	2926.84	3306.81	2890.98	2966.56	2683.8	2636.99	3181.54
721	2470.94	1967.56	2295.74	2231.57	1952.21	1994.96	2164.35	1982.09	2178.46	1575.81	2173.67	2294.9	2052.93	2250.53	2375.01	2489.67	2706.8	2015.49	2499.79	2623.68	1984.95	2076.04	1934.86	2233.59	2434.12	2172.15	2574.99	2458.99	2199.94	2280.8	2568.2	1865.49	1834.62	2091.16	2515.07	2711.22	2010.04	2121.99	2399.73	2401.11	2235.47	2181.51	2352.23	2267.46	2251.4	2550.78	1903.01	2532.62	2262.49
722	1959.95	1786.28	1938.38	2542.32	2055.27	1619.32	2098.94	1867.43	1999.89	2055.26	2126.59	1654.67	2285.21	2105.91	1824.57	2576.8	2206.23	1999.06	2804.36	2230.16	2294.22	1904.26	2241.91	2298.32	1786.67	1683.31	2345.94	2098.43	2577.41	2201.68	2419.94	2310.2	1819.68	2018.42	2383.19	2399.05	2469.25	2418.84	2270.74	1915.67	2122.17	2176.41	2262.59	2349.74	1937.35	2019.16	1669.78	2289.93	1911.15
723	2829.41	2700.74	2680.1	2327.02	2694.59	2659.06	2538.32	2821.35	2895.37	2394.42	2945.25	2887.51	2884.02	3115.22	2840.1	2954.77	2789.17	2643	2645.79	3051.36	3034.3	3038.99	2976.14	2865.23	2818.7	3046.22	2844.42	2995.47	2640.78	2966.58	2889.54	2910.86	2899.2	2548.44	2392.81	2696.56	2515.17	2761.49	2822.99	2643.78	2877.69	2352.12	2674.09	2960.53	2734.51	3197.42	2745.72	2582.19	2824.64
724	2743.8	1909.8	1868.84	2131.14	1932.62	1619.4	2317.56	1957.41	1828.63	1710.17	1723.53	1584.69	2063.21	2068.06	2435.79	2428.65	2196.91	1680.51	2198.47	2003.09	1745.23	1883.85	2065.95	2097.42	1914.38	2091.16	1990.84	1959.01	1893.4	2088.93	2192.38	2208.78	1900.37	2300.74	1906.43	2159.22	1896.78	2217.1	2027.51	1993.95	2081.31	2173.83	2303.35	1953.36	2102.98	1680	1829.67	2125.37	2195.2
725	1639.99	1615.77	1664.57	1453.7	1843.7	1908.33	1541.14	1994.42	1603.59	1678.8	1751.27	1947.27	1686.52	1547.26	1623.95	2196.72	1715.2	1726.74	1769.17	1815.12	1805.31	1619.12	1948.44	1756.56	1712.17	1898.25	2068.01	2007.4	1897.37	2005.58	1932.67	1989	1931.05	2145.43	1829.9	1691.02	1767.63	1772.02	1859.06	1923.49	1777.16	1907.25	2043.48	2063.42	1856.54	1670.49	1639.63	1759.37	1651.44
726	2291.65	1820.25	2041.68	2033.23	2179.94	2553.04	1773.79	2272.89	2298.23	1668.11	1724.7	1943.86	2169.62	2030.28	2404.32	2708.14	2335.75	2145.46	2384.58	2516.27	2115.28	2657.46	2110.84	2399.65	2180.25	2226.33	1956.04	2179.78	2331.46	1754.33	2191.99	2422.59	2161.44	2220.59	2460.54	2493.3	2252.07	2065.32	2022.02	2326.6	2026.7	2395.14	2260.28	2356.11	2423.51	2337.12	1858.75	1892.25	1897.63
727	4726.35	3912.28	4474.05	3882.52	3956.95	4272.78	3926.64	4392.16	4359.7	4340.15	3882.69	3823.63	3866.11	3950.58	3493.12	5039.41	4223.59	3995.88	4669.6	4382.05	4377.16	4319.12	4172.79	3958.59	4653.6	4191.12	4026.05	4408.19	3958.99	4438.49	3998.99	3647.05	3963.62	4503.07	4693.04	3959.52	3888.02	4066.59	4106.16	4178.44	3815.05	3953.77	4228.63	4400.16	4123.84	4458.59	3851.89	3606.95	3833.52
728	2362.77	2051.32	1935.06	1930.28	2192.41	1992.28	2145.44	1783.69	1822.28	1970.33	1819.73	1922.67	1863.52	1827.84	2072.46	1941.12	1762.42	2071.86	2327.21	2277.21	1782.06	2135.56	2095.21	1961.09	2035.23	2365.07	2309.33	2006.32	2542.11	2168.84	2071.46	2257.91	2102.2	2133.72	1944.16	1898.52	2588.62	2320.63	2370.9	2063.6	2052.86	2137.14	2016.38	1991.64	2104.68	2140.89	2366.85	1664.23	1895.06
729	2212.1	2050.65	2186.63	1757.16	2243.26	2076.69	1882.4	1813.95	1801.35	1950.7	2015.85	2047.94	2023.07	1873.98	1956.91	2465.77	2521.89	2085.33	2213.37	2486.86	2328.14	1876.46	1789.53	2299.07	2227.58	1739.09	1739.54	2053.8	2047.25	2245.86	2225.07	2460.42	2588.58	2233.8	1901.77	2456.02	1803.04	1715.48	2389.19	2154.84	2086.99	2568.46	1962.84	2258.84	2014.72	2081.4	2144.99	2198.14	2059.44
730	1992.56	1965.89	1970.51	2364.48	2400.83	2194.6	2468.57	1821.53	2194.27	1702.36	2290.94	2267.4	2364.17	2154.02	2427.57	2576.11	2289.89	2499.09	2522.09	2277.96	2563.22	2336.11	2764.04	1812.17	2379.44	2467.88	2380.68	2343.48	3071.6	2311.07	2202.67	2024.41	2669.53	2463.28	2582.84	3099.23	2288.78	2679.79	2505.81	1923.38	2432.41	2322.88	2223.75	2844.26	2305.28	2702.6	2280.84	2237.93	2070.75
731	2402.41	2009.15	1819.72	1910.73	2047.3	2084.14	2224.19	1854.65	1718.84	2102.73	1939.19	1901.12	1874.98	2070.31	2322.48	2406.14	1851.42	1602.27	2040.52	2339.2	1995.98	1578.41	1634.11	2536.28	2232.54	2223.33	2322.6	1908.58	1757.52	2685.69	1961.7	2092.86	2210.35	2001.98	2357.99	2058.02	2048.04	2023.48	1756.46	2397.78	1905.23	2488.57	1966.37	2097	2283.3	2003.3	1881.1	1855.12	2204.75
732	1506.27	1427.59	1577.51	1436.96	1789.16	1544.47	1721.73	1278.86	1740	1574.16	1702.89	1881.89	1821.01	1471.59	1796.6	1559.75	1939.28	1751.17	1841.19	1522.46	1400.78	1513.01	1609.59	1925.46	1783.59	1526.42	1375.33	1596.94	1948.12	1821.8	2008.75	1495.68	1739.72	1688.83	1480.48	1571.98	1814.56	1967.81	1641.27	1714.65	1719.75	1674.32	1739	1480.31	2008.84	1710.81	1261.49	1723.52	1449.78
733	3913.72	4384.59	4544.28	4005.44	3986.67	4198.22	4449.14	4367.32	3998.23	5065.06	3980.32	4103.95	4342.33	4330.51	3785.7	4031.7	4242.77	3933.8	3761.65	4210.16	3796.47	4186.19	3869.73	4183.38	4686.89	3261.73	3890.31	3748.96	3363.78	3442.09	3795.32	4258.17	3993.62	4116.84	4036.75	3189.44	3922.81	4006.91	3458.36	3273.81	3513.6	3840.33	3377.26	3858.16	3093.79	4021.14	2781.69	4119.52	3428.83
734	1417.46	1480.99	1167.86	1151.46	1636.8	1699.63	1447.86	1250.11	1565.23	1492.09	1601.79	1392.01	2011.02	1695.48	1691.14	1550.35	1992.83	1555.48	1687.78	1496.12	1145.32	1736.25	1698.31	1290.68	1829.41	1964.4	1585.56	1823.14	1426.79	1734.49	1756.53	1745.02	1608.96	1279.15	1790.58	1807.84	1510.44	1752.77	1876.4	1559.02	1764.36	1649.41	1644.31	1471.09	1725.37	1628.89	1641.38	1800.73	1635.37
735	1299.32	1586.91	1536.75	1594.32	1719.91	1734.05	1886.73	1446.6	1679.36	1408.99	1658.02	1504.98	1586.23	1895.07	1602.79	1954.81	1647.38	1860.09	1852.94	1867.52	1628.85	1783.6	2273.2	1778.94	2222.04	1931.44	1910.52	2156.35	1625.14	1749.73	2003.88	1685.53	2149.21	1692.69	1736.63	1878.38	2185.28	1617.14	1924.32	2242.84	1707.98	2351.56	1806.23	1790.14	1739.9	1710.7	1723.59	1906.04	1819.59
736	3126.05	2998.19	3160.67	3050.44	2787.91	3501.41	2970.27	2927.96	2875.58	3290.56	2976.21	3031.01	2866.59	3565.7	3859.67	3797.83	3284.19	3273.75	3341.38	3192.2	3333.16	3754.38	3557.43	3309.67	3219.44	3613.06	3291.09	3224.72	3128.46	3367.6	3396.27	3285.94	3180.33	3749.6	3397.04	3322.06	3181.05	3342.37	3777.57	3139.56	3498.9	3272.54	3420.9	3733.79	3759.64	2744.74	3124.48	3366.83	3269.47
737	1984.79	2055.35	1931.14	1797.38	1732.99	2084.83	1747.32	1805.6	1839.01	2082.53	1691.74	1750.6	1565.27	1767.77	1620.46	1569.94	1739.17	1702.31	1700.63	1870.58	1710.1	1931.15	1951.75	1859.75	1837.68	1771.85	1951.56	1806.84	1842.81	1736.01	2530.86	1949.05	1891.96	1710.7	2092.09	1927.53	1611.93	1909.86	1925.07	1829.99	1791.48	1809.38	1905.15	1579.91	1714.37	2299.52	2077.43	2115.01	1793.04
738	1744.2	1722.14	1677.47	1653.42	1835.81	1838.67	1685.81	1591.96	2292.47	1636.56	1915.81	1611.43	2031.21	2099.42	1434.93	1555.25	1762.16	1706.16	1938.35	1823.15	1681.63	1908.99	2171.91	2128.81	2033	2006.05	1879.35	1631.32	1966.99	1375.44	1828.63	1841.46	1892.42	1776.51	1640.84	2288.32	1878.84	1872.51	2068.7	1570.57	1679	1708.27	1713.96	1985.09	2125.44	2031.64	1516.21	1613.98	1715.35
739	2284.06	1914.9	1873.77	1919.12	1703.41	2049.48	2150.19	2204.73	1736.21	1938.78	1806.17	1880.94	1748.51	1857.95	1552.11	1791.05	1694.12	1929.09	2177.85	1925.72	1851.73	2221.32	2271.17	1946.98	1902.68	1805.78	2078.15	2445.32	2007.31	1945.69	2016.4	1793.3	2099.43	1984.94	1794.67	1831.54	1940.69	1797.05	1811.47	1683.81	1787.38	1852.28	1865.62	1909.65	1834.28	2037.72	1679.05	1879.56	1742.06
740	2476.15	2040.4	2517.06	2162.36	2236.68	1915.11	2299.36	2572.36	2300.53	2041.81	2047.95	2080.9	1843.43	1754.99	1927	2265.25	2248.88	2305.4	2283.38	2686.56	2332.15	2576.94	2084.1	2316.7	2640.91	2279.78	2384.68	2151.64	2302.52	2255.26	2159.49	2511.2	2333.68	2124.81	2173.77	2112.98	1953.04	2024.98	2175.85	2272.17	2129.26	2489.33	2607.26	2431.28	2359.01	2533.35	1866.33	1934.15	1922.09
741	4103.91	4066.33	3588.43	3417.2	3784.1	3409.86	4080.21	3831.28	3867.22	3562.14	3792.46	3652.59	4109.09	3949.64	4078.7	3565.32	3608.84	4401.51	4166.31	3892.19	3488.75	4017.67	4165.85	3653.09	3559.09	3357.62	3544.17	3926.4	3560.05	3347.78	3640.12	3670.95	3902.06	4261.67	3568.32	3504.54	3872.96	3838.74	3790.79	3294.65	3445.79	3750.83	3407.32	3661.64	4415.57	3233.63	3804.53	3429.38	3848.6
742	4749.12	4669.01	4883.91	5722.28	5047.06	4985.12	4688.78	5049.93	4754.68	4988.62	5303.81	5112.54	5044.23	4783.86	5602.49	5598.3	5700.19	5710.14	5980.28	5238.85	5193.33	5424.38	5205.83	5837.42	5364.86	5417.78	5598.11	5587.35	5858.9	6056.64	6039.94	5686.27	5359.42	5735.57	6209.28	5808.86	5403.09	5015.99	5410.86	5340.38	5512.75	5264.6	5140.27	6030.3	6268.81	6261.77	5901.94	5864.12	5788.57
743	1767.15	1486.51	1962.52	1544.32	2043.64	1632.43	1960.42	2053	1933.69	1956.72	1491.17	1599.75	1923.84	2032.52	1722.12	2222.27	2405.26	2050.8	2038.11	1883.72	2052.33	1772.64	1926.67	2025.1	2028.96	1736.07	1710.16	2215.68	1825.25	2010.73	2039.14	1882.7	2216.75	2033.44	1814.94	1933.4	1973.62	2329.77	1391.99	2091.3	1643.83	1914.86	2357.15	2356.36	1728.69	1762.06	1903.83	1605.64	1844.15
744	1778.36	1448.85	1384.44	1435.46	1631.99	1497.15	1614.58	1549.88	1470.35	1548.83	1449.83	1965.01	1535.43	1553.14	1574.05	1658.43	1503.33	1886.54	1781.32	1925.43	1498.79	1546.72	1848.09	1773.12	2066.15	1581.07	1846.17	1562.94	1538.41	1391.57	1814.48	2233.95	1753.95	1790.28	2123.72	1703.01	1661.17	1840.26	2049.06	1633.62	1755.69	1543.89	2199.27	1829.2	2075.12	1495.21	1653.86	1748.56	1698.22
745	4418.88	3895.44	4405.49	3681.65	4008.28	3433.28	4084.59	4472	4223.02	4353.36	4473.75	3744.6	4429.78	3370.99	3969.43	4580.36	4667.67	4005.09	4521.22	4369.12	4242.72	4662.44	4486.21	4487.58	4141.79	3904.04	3933.69	4166.53	3769.98	4559.27	4250.96	4499.25	3854.16	3805.63	4156.65	4065.51	3997.12	3745.25	4247.35	3679.11	3979	4085.4	4609.01	4038.48	4257.11	3881.46	4334.12	4133.85	3590.86
746	1903.36	2059.25	2021.33	1895.17	1794.02	2038.01	1956.78	2019.09	2236.51	1909.57	1620.49	2014.8	1787.56	1583.98	2251.26	2065.04	2110.07	1928.07	2282.17	2012.56	2025.96	2304.26	2366.04	1694.93	2455.73	1855.81	2039.05	2493.44	1913.22	2127.46	1984.78	2376.69	1994.25	2376.54	2162.06	2224.68	1805.05	2062.79	1989.88	2175.54	2222.25	2482.06	1969.43	2110.93	2329.21	2362.88	1810	2117.73	2191.58
747	2149.06	1262.89	1912.49	1779.51	1498.63	1778.65	1670.26	1722.42	1611.16	1633.19	1444.47	1856	1639.01	1682.36	1808.67	1528.07	1759.47	1785.52	1709.88	1779.89	1707.01	1759.9	1805.8	2060.54	1990.22	1939.3	1848	1923.98	1705.41	1909.54	1567.4	1799.05	1988.09	2239.83	1874.37	1922.38	1911.23	1580.65	2124.35	1646.95	1837.7	1782.04	1882.84	1939.93	2090.37	1899.33	1512.56	1867.09	1450.05
748	3441.99	3248.83	3516.35	3380.69	3254.21	3169.62	3540.27	3122.04	3483.59	3545.23	3461.41	3178.04	3282.58	3457.25	3687.72	3399.57	3231.11	3728.48	3458.65	3315.17	3695.77	3572.28	3726.2	3570.53	3514.09	3478.22	3733.54	3656.35	3381.46	3618.83	3505.3	3201.26	3581.69	3551.28	3094.58	3444.06	3580.19	3218.3	3404.75	3417.67	3912.47	3536.33	3502.26	3802.19	3390.05	3192.21	3253.84	3124.86	3706.42
749	3515.8	3653.64	3764.43	3168.95	3043.52	3605.23	3767.79	3693.79	3569	3629.38	3606.51	3843.67	3625.33	3902.9	3163.41	3901.49	3667.48	3729.33	3584.26	3896.94	3778.64	3746.23	3648.96	3841.69	3533.6	3491.06	3430.73	3693.54	3415.79	3859.14	3792.43	3632.3	3723.69	3315.06	3321.31	3373.98	3608.47	3630.41	3471.49	3784.74	3637.2	3830.73	3404.53	3605.14	3127.57	3664.48	3442.89	3262.02	3091.22
750	9985.72	9146.16	9139.73	8943.85	9282.41	8849.54	9158.35	9869.74	9389.62	8578.85	8715.37	8965.05	8557.36	9378.99	9079.41	8484.2	9495.32	8669.57	8643.63	8433.23	9091.74	8813.21	8673.67	8474.85	8601.36	7472.15	8103.3	7943.58	8321.96	7868.04	8073.05	7269.12	7743.93	7947.38	8317.1	7574.52	7752.83	7407.28	7592.4	8071.49	7401.36	7443.81	7058.4	7391.56	7808.25	7756.95	7910.33	7343.49	7252.15
751	13785.1	15291.3	14674.5	13882.5	14518	14037.4	15129.4	12726.5	13678.6	12359.6	12593.3	10964.5	10691.1	12146	12393.5	11762.2	11605.4	9480.2	9530.72	8113.85	8690.56	8180.6	8116.67	8643.89	8420	7563.7	8230.96	7881.2	8089.05	7659.54	7070.1	8065.07	8268.68	7738.78	7942.27	6421.15	7215.06	7724.56	6863.52	6381.19	7346.74	7223.84	6719.6	7033.74	6572.85	6610.84	6896.35	6942.9	6476.44
752	2547.18	1957.28	1867.68	1871.03	1691.4	1926.47	1942.12	1667.08	1688.9	2017.56	1703.21	1691.97	1733.39	1770.57	1559.85	1722.58	1860.94	1912.22	1983.14	1648.24	1540.46	1855.71	1809.38	1883.49	2013.97	1839.24	1728.56	1670.11	1780.69	1257.38	2269.57	1702.6	1941.97	1881.96	1898.81	1682.24	1859.81	1787.67	2255.92	1835.38	1654.94	1756.9	1936.08	2187.19	1786.24	1990.17	1910.36	1471.62	1505.08
753	2004.62	1583.57	1670.96	1620.21	1727.94	1779.06	2115.05	1762.04	1597.19	1688.28	1799.69	1886.86	1530.84	1478.58	1762.15	1787.93	1666.64	1410.21	2311.6	1542.04	2158.83	2148.81	1959.6	1687.84	2139.37	1506.28	2234.14	1852.41	1935.72	1563.04	1785.83	1577.53	1962.43	2031.14	2109.06	1946.99	1921.1	1582.35	1782.16	1847.77	1764.07	2126.3	1746.15	2137.96	1890.2	1986.53	1820.35	1775.42	1831.31
754	1825.86	1529.32	1255.6	1428.15	1468.69	1346.36	1463.85	1318	1536.21	1830.41	1680.04	1644.33	1225.65	1592.59	1461.33	1770.44	1813.7	1671.14	1738.85	1681.38	1538.4	1490.7	1393.62	1415.07	1815.49	1718.1	1739.27	1745.11	1577.37	1422.43	1623.09	1792.94	1452.48	1720.41	1501.6	2281.77	1852.25	1733.07	1519.77	1578.04	1463.22	1848.68	1507.02	1679.81	1562.38	1363.62	1450.51	1401.16	1748.52
755	1985.93	1803.47	1547.85	1716.88	1583.86	1505.84	1847.47	2038	1951	1937.56	1368.95	1877.53	1705.54	1572.37	1818.9	1735.78	2054.75	2067.36	1807.83	1688.17	2009.23	1642.04	2060.68	1776.63	1814.77	2186.65	1962.16	1668.07	1777.46	1789.26	1564.01	1969.12	1974.62	2026.54	1986.44	1728.09	2037.96	1458.25	1997.32	2100.83	1894.98	1632.96	2014.75	2043.41	1697.57	2020.42	1742.04	1930.06	1828.8
756	1659.41	1530.22	1746.79	1536.75	1406.95	1628.77	1437.6	1717.6	1830.31	1450.58	1452.95	1378.9	1460.74	1659.56	1719.65	1875.38	1707.28	1769.98	1735.22	1566.16	1869.83	1582.81	1220.62	1780.23	1694.11	1496.7	1670.3	1838.46	1918.96	1753.74	1846.11	1392.6	1781.81	1475.56	1863.98	1527.68	1764.25	1577.27	1488.83	1725.17	1708.89	1915.58	1911.31	1837.95	1414.9	1619.54	1567.85	1320.69	1749.36
757	2906	2527.7	2423.4	2431.74	2725.95	2603.1	2569.65	2643.05	2715.14	2781.54	2887.37	2497.37	2674.32	2503.53	3140.27	2692.32	3251.95	2622.4	2768.73	2818.44	2641.12	2935.93	2603.11	2891.91	2858.85	2761.49	2884.65	2792.78	2302.83	2710.96	2464.38	2958.21	2945.32	2834.35	2758.79	2731.72	2011.57	2682.51	2795.9	2472.01	2286.75	2810.74	1956.59	2643.81	3299.35	2741.9	2725.2	2585.69	3020.07
758	2436.19	1852.86	1717.19	1943.71	2212.83	2195.27	1946.3	2372	2028.14	2043.98	2155.32	2259.87	2235	1938.1	2258.79	1923.13	1852.95	1779.92	2148.08	1641.06	2191.27	2502.27	2126.68	2304.02	1981.33	1833.35	1960.13	2257.95	1957.78	2285.71	2507.02	1966.65	2248.92	1876.06	1799.19	2152.32	1858.94	2034.19	2129.29	2156.98	2384.6	2137.64	2158.52	2231.29	2127.05	1996.63	1632.92	2199.79	2170.43
759	3359.83	2647.78	3202.91	2666.42	3160.65	3160.3	2965.81	3044.33	2973.47	2575.16	3001.3	3225.9	2975.74	2836.63	3009.16	3476.23	3096.16	3248.51	3088.78	2918.98	2871.73	3338.62	3322.53	3184.63	3061.05	3220.67	3576.23	3775.68	3270.17	3102.86	3702.42	3200.99	3147.85	2912	3387.52	2751.37	3371.17	3184.2	3390.7	3114.43	3434.01	2836.53	3311.17	3416.31	3054.25	3577.77	3405.68	3637.93	3010.58
760	2614.73	2327.56	2211.51	2506.84	2544.58	2110.02	2179.63	2019.69	2367.57	2871.96	2591.99	2298.26	1920.12	2131.83	2467.17	2480.25	2615.06	2563.72	2409.41	2956.38	2860.75	2609.96	2548.88	2451.46	2393.06	2485.53	2782.23	2507.56	2754.07	2739.35	2322.1	2462.4	2310	2740.19	2858.62	2547	2085.64	2451.51	2466.02	2524.01	2319.16	1720.75	2659.53	2486.49	2616.43	2367.99	2467.37	2922.1	2446.42
761	2338.38	2018.75	1890.22	1739.28	1869.04	1991.38	1973.83	1879.43	1701.68	1772.37	1935.12	1819.56	1967.07	2084.22	1856.47	2352.73	1743.58	2077.79	2145.78	1767.9	2263.95	1558.46	2220.77	1867.67	1830.12	2341.94	2075.89	1855.62	2188.94	1857.2	2052.59	2046.58	1718.94	2034.99	2167.01	2085.33	2054.3	2026.47	1869.58	1938.15	2086.06	1532.63	1901.81	2209.05	1934.63	2265.93	1946.73	1828.69	2017.42
762	1980.43	1700.67	1876.26	1737.38	1503.59	1713.14	1850.16	1648.73	1589.16	1735.3	1781.19	1651.74	1823.37	1754.58	1786.37	1900.3	1729.21	1911.57	1871.04	1824.98	1917.37	1846.2	1805.23	2171.14	1921.72	1877.63	1728.06	1907.02	1846.2	1995.68	1966.42	2083.44	1725.89	1717.09	2221.01	1715.65	1847.93	1843.28	1997.57	1932.6	1525.37	1827.6	1901.26	1731.74	1674.84	1981.8	1671.33	1930.1	1506.04
763	1395.42	1582.54	1438.09	1578.1	1599.8	1754.54	1767.75	1827.1	1663.67	1537	1780.06	1632.56	1532.7	1505.77	1834.43	2123.04	1986.81	1743	1978.12	1749.48	1828.41	1517.69	1963.59	1822.44	1750.65	1719.77	1736.27	1724.63	1937.19	1816.22	1749.44	1589.85	1574.48	1845.36	1784.51	1877.47	1694.8	1498.04	1923.79	1856.06	1703.95	1466.93	1862.51	2122.16	2107.83	2101.42	1625.04	1972.7	1806.6
764	4972.06	3749.46	4661.78	4782.04	4035.54	4747.51	4683.23	4630.72	4464.86	4087.64	4485.36	4785.44	4823.43	4596.83	4916.11	5188.12	4197.57	4511.95	4730.25	4554.31	4597.14	4992.77	4615.59	4570.46	4739.09	4694.51	4584.77	4897.98	4499.73	4258.79	4990.15	4465.77	4951.15	4342.74	4172.77	4812.56	5045.46	4535.78	4660.63	5264.51	4807.78	4870.44	4555	5077	4566.84	4461.15	4502.88	4334.53	4610.49
765	3457.02	2685.1	3208.42	3151.01	2993.79	3312.14	3190.19	3697.11	2958.4	3492.32	3402.15	3324.07	3392.79	3271.36	3437.17	3347.23	3229.2	3793.33	3504.07	3743.78	2985.79	3460.35	3593.41	3327.21	3134.75	3677.42	3659.46	3352.02	3183.36	3130.67	3205.65	2957.43	3393.27	3238.62	3381.37	3753.17	3284.89	3356.59	3480.33	3042.17	3155.22	3058.27	3113.89	3814.48	3140.89	3407.05	3745.49	3347.04	3105.84
766	1786.01	1475.42	1567.83	1931.09	1698.75	1579.68	1633.17	1624.54	1580.84	1761.26	1891.4	1653.01	1632.43	1865.15	1897.26	1865.96	1773.48	1605.51	2120.53	1787.94	1700.04	1587.6	1780.1	1664.63	1921.75	1944.98	1651.86	2071.96	2124.33	1806.54	2157.79	1640.56	2074.17	2104.64	1991.96	1955.25	2160.09	2106.9	1817.11	1836.63	1746.25	1912.44	1959.04	2057.16	2010.62	1760.63	1937.69	1897.21	2121.78
767	1435.42	1385.14	1777.44	1427.86	1600.22	1584.84	1516.59	1786.06	1532.16	1641.9	1790.11	1261.69	1318.3	1465.85	1338.68	2098.47	1652.95	1478.69	1657.93	1608.62	1633.62	1827.48	1712.21	1151.17	1720.12	1486.84	1483.41	1621.22	1799.12	1611.84	1853.74	1738.44	1838.81	1695.04	1789.98	1795.68	1561.79	1621.81	1672.07	1700.32	1647.52	1817.06	1573.62	1625.79	1535.48	1729	1192.83	1642.78	1708.96
768	1391.74	1386.4	1589.17	1382.68	1579.68	1255.74	1279.01	1299.35	1178.73	1455.78	1555.23	1449.52	1924.9	1804.81	1606.91	1482.63	1613.48	1295.75	1638.74	1646.11	1747.78	1786.48	1801.73	1701.79	1480.96	1298.47	1732.9	1269.86	1483.4	1497.22	1311.51	1883.16	1383.32	1436.7	1671.72	1524.36	1468.64	1567.79	1355.74	1591.99	1772.37	1714.91	1464	1682.27	1362	1486.74	1390.53	1278.35	1640.94
769	1404.88	1323.28	1443.15	1546.2	1688.38	1501.46	1687.53	1864.65	1764.69	1657.14	1275.3	1611.81	1818.51	1398.84	2084.53	1786.19	1547.56	1518.49	1466.2	1442.51	1488.65	1902.52	1239.65	1799.7	1416.6	1689.4	1438.78	1959.44	1631.1	1641.9	1920.01	1586.1	1723.14	1522.51	1827.25	1916.8	1750.74	1958.38	1561.89	1365.65	1389.83	2015.19	1475.9	1642.51	1350.75	1479.52	1599.06	1435.77	1522.01
770	1801.86	1285.63	1738.8	1386.4	1744.73	1462.8	1490.95	1390.63	1502.85	1571.57	2139.04	1515.73	1471.15	1341.9	1644.23	1749.88	1807.16	1771.7	1793.19	1596.23	2016.25	1830.62	1594.12	1491.7	1600.54	1310.36	1932.15	1557.93	1643.96	1513.1	1638.22	1678.67	1743.57	1466.05	1803.1	1457.1	1542.23	1455	1775.2	1611.37	1609.21	1676.21	1285.84	2073.62	2036.54	1743.28	1324.2	1516.06	1689.44
771	2141.73	2245.29	2002.56	2157.44	2489.29	1533.07	2142.44	1908.29	2070.62	1817.24	2581.09	2004.02	1839.38	1506.64	1782.73	2286.73	2015.84	2232.56	2174.6	1835.62	1985.73	1883.67	2183.36	1826.69	1680	2007.89	1979.24	2031.33	1968.2	1627.44	2115.84	1825.98	1972.44	1499.71	2061.64	2003.38	1825.33	1684.29	1960.36	2157.62	2350.84	1681.71	1886.16	2247.96	1631.76	1803.71	1624.44	1685.56	2057.02
772	15518.6	14407	14425.3	13454.5	12694	13072.1	13091.6	11669.9	12310.6	12228	11583.9	11348.2	10975.3	10796.4	12154.1	11910.1	10996.5	12351.1	10707.3	10717.2	11689	11431.4	9349.43	10518.6	11338	9356.22	9772.89	9733.28	10275.7	10948.3	10617.7	10013.7	10393.8	10345.7	9904.88	9105.91	8138.7	9033.64	8340.42	9833.33	9245.48	9011.2	8569.43	8684.38	8849.53	8768.02	7850.77	7983.95	8659.78
773	1807.51	1738.99	1835.74	1851.51	2035.94	1376.6	1710.21	1588.19	1757.31	1881	1772.01	1916.93	1846.06	1542.37	1639.72	1814.53	2104.15	1516.85	1461.85	1955.53	1875.28	2153.35	2044.05	1733.19	1795.56	1806.95	1953.79	1894.22	1973.05	1804.04	1957.2	1794.28	1774.26	1638.49	1686.84	1632.58	1913.83	1697.33	1887.52	1885.95	1581.04	2232.85	1735.89	1793.17	1832.53	2027.11	1885.6	1982.8	1704.6
774	2216.65	2101.11	2497.33	2228.05	2225.7	1690.44	2352.9	1834.88	2617.17	2172.85	2421.4	2441.12	2273.84	1983.47	2136.83	2481.14	1885.38	2413.48	2457.99	2281.78	1991.27	2126.05	2208.57	2552.98	2164.88	1965.05	2459.11	1847.21	2568.1	2484.38	2141.09	2114.37	2014.22	2585.42	2198.36	2256.06	1881.62	2048.67	2665.83	2324.11	1983.15	2292.2	2414.78	2403.56	2328.94	2278.53	2059.59	2552.3	2407.38
775	1852.78	1451.53	1751.9	1945.62	1802.25	1427.86	1718.72	1508.96	1582.53	1655.04	1933.14	1986.31	1643.9	1939.93	1866.44	2220.69	1958.3	1797.11	1588.46	2040.44	1916.14	2387.25	1761.85	2024.96	2323.32	1811.04	2340.16	1770.33	1683.83	1524.56	1876.68	1944.67	1244.56	1654.43	1834.84	2150.43	1921.1	1916.49	1874.1	1395.14	1692.85	1797.58	1793.22	1755.27	1715.05	1633.36	2134.32	1889.32	1628.7
776	3690.49	3990.38	4107.84	3881.9	3698.75	3579.43	4133.89	4482.63	4819.47	4725	3971.51	4240.04	4341.54	4221.47	4517.58	4801.72	4143.19	4387.26	4097.15	4156.54	4761.57	4502.81	5192.72	4480.17	4827.91	4193.05	4611.19	4768.93	4580.89	4200.48	3886.89	4123.53	4669.43	4807.85	4428.44	4515.25	3639.23	4305.84	4267.02	4241.32	3623.52	4420.65	4164.41	4819.72	4398.15	4547.88	4020.23	3658.09	4291.04
777	1404.94	1160.57	1178.44	1296.22	1278.86	1365.47	1329.3	1404.9	1153.62	1680.38	1561.16	1087.02	983.741	1199.64	1685.09	1679.32	1410.52	1849.95	1181.16	1706.27	1211.74	1328.37	1436.41	1388.06	1375.86	1695.44	1325.22	1241.05	1538.54	1163.83	1543.31	1614.28	1400.75	1255.83	1399.49	1843.99	1405.65	1696.9	1435.78	1220.46	1482.04	1492.86	1799.79	1318.17	1363.46	1874.01	1460.6	1385.96	1665.94
778	4397.22	5067.74	4637.07	4768.43	4346.68	4344.51	3655.6	4280.49	4413.12	4361.56	4217.7	5009.72	4076.91	4280.37	4718.81	4762.95	5128.52	3529.26	4507.96	5059.85	4578.43	4724.81	4263.84	4956.36	5166.07	4388.11	3727.64	4806.02	4430.01	4446.85	4600	4170.91	4363.26	3863.98	4653.68	4582.47	4630.16	3926.58	4520.16	4205.38	4807.51	4188.31	4618.43	4308.62	4111.1	3780.94	4145.4	4100.9	4580.58
779	4688.9	4146.59	4167.77	4473.69	4246.67	4272.23	4133.09	4010.17	4069.16	4277.3	4227.86	4342.04	3836.7	3925.09	4266.43	4374.6	4026.88	4531.73	4299.62	4748.58	3894.22	4235.85	4355.16	4285.01	4330.85	4640.96	4283.74	4653.65	4304.54	4453.46	4728.31	4479.58	4865.89	5051.09	4217.52	4460.57	4233.79	4488.83	4642.93	4349.11	4415.96	4864.95	4513.73	4475.72	4556.06	4582.14	3432.23	4475.02	3904.43
780	2412.93	2110.7	2438.37	2200.09	2171.52	2448.12	1932.54	2503.38	2417.65	2158.94	2296.15	2019.12	2042.69	2299.78	2444.79	2048.23	2510.14	2499.2	2554.25	2659.43	2605.15	2333.77	2623.19	2585.58	1812.2	2090.57	2692.48	2783.04	2846.64	2375.38	2696.14	2740.93	2487.67	2164.22	2251.48	2362.6	2705	2472.52	2086.28	2517.72	2155.78	2287.54	2698.06	2531.19	2306.81	2803.8	2400.02	2730.35	2636.72
781	1378.64	1470.83	1690.89	1378.52	1505.48	1470.9	1318.69	1494.84	1482.69	1495.22	1622.11	1222.01	1494.58	1448.04	1340.22	1112.72	1379.75	1778.32	1338.86	1712.09	1354.41	1767.95	1342.27	1373.6	1425.78	1684.17	1436.93	1553.83	1403.25	1456.98	1407.33	1796.36	1267.64	1458.06	1408.01	1449.68	1269.6	1343.51	1482.64	1656.63	1488	1597.94	1598.84	1808.89	1460.15	1450.31	1265.56	1361.99	1628.25
782	1237.22	1333.59	1590.1	1565.19	1778.94	1355.83	1295.52	1020.85	1505.9	1427.96	1797.94	1494.89	1397.77	1412.2	1501.37	1383.54	1492.07	1706.6	1483.68	1265.02	1406.27	1422.17	1501.37	1561.42	1307.41	1626.25	1497.52	1469.33	1602.95	1411.19	1528.16	1842.69	1563.57	1380.91	1425.2	1759.28	1725.02	1716.09	1867.73	1846.05	1519.81	1491.47	1629.1	1552.65	1376.46	1725.69	1546.17	1644.38	1165.37
783	1515.41	1330.28	1427.14	1513.4	1590.68	1530.79	1135.52	1299.54	1281.36	1450.89	1220.02	1596.02	1393.83	1211.48	1461.48	1605.2	1696.73	1485.53	1540.62	1581.89	1551.74	1221.69	1379.94	1441.07	1438.59	1661.14	1389.91	1452.65	1478.41	1577.93	1629.1	1525.11	1485.57	1263.25	1420.49	1637.37	1118.63	1393.22	1521.94	1264.32	1505.64	1448.21	1575.94	1455.06	1386	1470.98	1451.21	1524.35	1306.37
784	2545.43	2065.04	2376.85	1981.6	1985.65	2282.56	2215.14	2132.57	1995.07	2332.35	1899.59	2454.16	2131.14	2028.94	2323.68	2728.38	2374.98	2337.65	2421.93	1973.28	2313.79	2737.74	2639.56	2450.47	2294.6	1981.26	2362.94	2531.16	2261.59	2224.67	2331	2918.23	2088.09	2248.77	1983.07	2272.21	2042.81	2165.7	2066.57	2214.41	2288.56	2044.8	2322.32	2900.46	1738.14	2207.23	2360.68	1912.31	2263.28
785	3384.73	2966.77	3148.15	2647.73	3177.77	2654.38	3184.26	2607.09	3044.37	2646.96	2714.21	2786.85	2683.43	2905.26	2801.04	3401.95	3539.95	2741.98	2832.93	3403.19	2960.93	3840.3	3532.3	2634.68	3165.05	3048.96	2868.83	3359.15	3425.15	3023.93	3239.8	3038.19	3402.15	3043.31	3156.85	3538.52	3197.32	3045.42	2685.62	3047.73	2590.06	3127.6	2789.3	2508.06	3029.52	3171.8	3322.16	3147.65	3363.95
786	1456.27	1433.02	1144.12	1255.72	1469.53	1421.98	1214.42	1363.73	1467.75	1370.11	1443.88	1561.98	1201.54	954.21	1722.93	1338.09	1545.95	1467.01	1426.83	1604.9	1526.3	1326.58	1316.26	1857.75	1178.6	1266.42	1356.19	1524.7	1363.85	1266.83	1564.83	1427.33	1399.81	1294.64	1485.42	1646.67	1265.06	1530.1	1573.74	1878.89	1464.32	1794.37	1433.95	1446	1328.42	1504.02	1471.96	1625.19	1586.63
787	7788.99	8248.27	8241.78	8550.99	7584.84	7572.73	8583.91	8170.88	7548.04	7351.47	8214.19	7656.32	7092.63	7958.57	7612.51	8231.99	7836.37	7838.88	7868.09	7740.19	7120.49	8484.07	7744.22	7442.22	7655.4	7376.14	7185.27	7940.47	7449.96	7720.06	6982.81	7404.41	6674.06	6683.58	6374.36	6279.57	7102.81	7202.22	6842.83	7152.6	6602.2	7216.07	6758.23	6994.99	7070.57	6390.12	7039.63	7013.52	6808.51
788	8503.18	8469.78	9636.16	9099.09	9550.17	9494.94	9121.72	9533.84	9502.54	9686.89	9555.49	9645.86	8962.23	9372.57	10377.6	10558.8	9713.57	9862.21	10190.6	9742.68	10288.4	9943.02	9837.32	10240.3	10210.8	9433.36	10471.5	9743.52	9345.41	9173.68	9738.29	10339.2	9711	10003.9	8875.34	9422.52	10112.3	9881.76	9578.98	9234.49	8954.81	8938.57	9214.91	9256.18	9188.5	9457.46	9562.88	8919	10560.2
789	3480.07	3759.53	3925.5	4200.71	3472.57	4503.92	4214.71	4093.03	3612.93	4016.84	4092.59	3183.51	3491.01	3363.94	4170.79	3716.92	3531.03	3613.92	4117.61	3756.84	3438.48	3813.7	3597.52	3720.52	3954.24	4013.13	5375.32	4781.67	4968.56	5561.78	6531.53	7477.36	7962.14	8001.62	8143.78	8204.13	9643.89	9709.02	9041.79	9680.66	8682.24	7871.13	7983.08	7859.12	7288.29	7311.04	6958.34	6624.99	7106.74
[truncated: 131 more columns]
